# Supplementary material for: Anti-CRISPR proteins function through thermodynamic tuning and allosteric regulation of CRISPR RNA-guided surveillance complex
Source: Nucleic Acids Res. 2022 Oct 10;50(19):11243–54. doi: 10.1093/nar/gkac841 (PMC9638894; doi:10.1093/nar/gkac841)
Supplement: gkac841_Supplemental_Files [file gkac841_supplemental_files.zip]

Archive with 3 entries (3 files):
- IntactHDX_HDXofCsyAcrs.xlsx
- PeptideHDX_HDXofCsyAcrs.xlsx
- Revised_Supplementary_Material-HDX of Csy and Acrs_2022_0908.pdf
