# Supplementary material for: Anti-CRISPR proteins function through thermodynamic tuning and allosteric regulation of CRISPR RNA-guided surveillance complex
Source: Nucleic Acids Res. 2022 Oct 10;50(19):11243–54. doi: 10.1093/nar/gkac841 (PMC9638894; doi:10.1093/nar/gkac841)
Supplement: gkac841_Supplemental_Files [file gkac841_supplemental_files.zip › IntactHDX_HDXofCsyAcrs.xlsx]

## Sheet: AcrIF9 and ssDNA
	Cas8f								Cas7f								Cas6f								Cas5f
	Unbound Csy								Unbound Csy								Unbound Csy								Unbound Csy
	Time (min)	Mass (A)	Mass (B)	Mass (C)	Avg	#D	StDev		Time (min)	Mass (A)	Mass (B)	Mass (C)	Avg	#D	StDev		Time (min)	Mass (A)	Mass (B)	Mass (C)	Avg	#D	StDev		Time (min)	Mass (A)	Mass (B)	Mass (C)	Avg	#D	StDev
	0	48997.7	48999.2		48998.5	0	0.74255		0	39722.8	39737		39729.9	0	7.1012		0	21391.4	21391.6		21391.5	0	0.08415		0	36069.6	36069.5		36069.6	0	0.0783
	1	49086.1	49092.7	49127.8	49102.2	103.718	18.3251		1	39782.7	39782.4	39793.8	39786.3	56.3929	5.30172		1	21418.6	21421.9	21424.4	21421.6	30.1619	2.35499		1	36119.1	36118.5	36119.2	36119	49.3908	0.310496
	8	49145.4	49126.5	49163.2	49145	146.556	14.9829		8	39801.5	39800.7	39812.1	39804.8	74.8799	5.19356		8	21431.3	21431.4	21422.4	21428.4	36.9002	4.21955		8	36118.2	36136.1	36137.5	36130.6	61.0393	8.76496
	15	49146.2	49128.5	49158.7	49144.5	145.992	12.3649		15	39798.8	39809.9	39812.6	39807.1	77.1921	5.979		15	21440	21437.4	21432.3	21436.6	45.1182	3.1976		15	36140.5	36140.7	36139.2	36140.2	70.5992	0.650341
	22	49164.1	49146	49174.3	49161.5	162.985	11.6913		22	39810.1	39815.8	39818.7	39814.9	84.9928	3.58921		22	21449.3	21440.8	21440.2	21443.4	51.9515	4.16973		22	36139	36139	36146.5	36141.5	71.9185	3.53022
	60	49165.1	49175.3	49174.4	49171.6	173.112	4.58893		60	39823	39822.3	39830.5	39825.3	95.3694	3.68942		60	21449.2	21449.4	21449	21449.2	57.7355	0.170916		60	36144.8	36165.9	36161.1	36157.3	87.7077	9.00504
	180	49197.5	49199.6	49199.6	49198.9	200.407	0.959668		180	39838	39837.2	39836.8	39837.4	107.449	0.503675		180	21450.7	21452.9	21452.2	21451.9	60.4281	0.901801		180	36161	36165.5	36163	36163.2	93.5919	1.83554
	360	49198.9	49200.2		49199.6	201.069	0.68725		360	39839.7	39838.3		39839	109.101	0.74335		360	21450.4	21461		21455.7	64.2478	5.32165		360	36167	36179.3		36173.2	103.605	6.1447
	1440	49198.5	49200.1	49198.4	49199	200.529	0.754629		1440	39851.7	39837.7	39836.7	39842	112.14	6.86452		1440	21470.5	21461.3	21460.7	21464.2	72.7037	4.47818		1440	36196.2	36196.3	36196.7	36196.4	126.816	0.209362
	AcrIF9 bound Csy								AcrIF9 bound Csy								AcrIF9 bound Csy								AcrIF9 bound Csy
	Time (min)	Mass (A)	Mass (B)	Mass (C)	Avg	#D	StDev		Time (min)	Mass (A)	Mass (B)	Mass (C)	Avg	#D	StDev		Time (min)	Mass (A)	Mass (B)	Mass (C)	Avg	#D	StDev		Time (min)	Mass (A)	Mass (B)	Mass (C)	Avg	#D	StDev
	0	48997.7	48999.2		48998.5	0	0.74255		0	39722.8	39737		39729.9	0	7.1012		0	21391.4	21391.6		21391.5	0	0.08415		0	36069.6	36069.5		36069.6	0	0.0783
	1	49107.6	49129.6	49129.1	49122.1	123.607	10.2639		1	39801.4	39812.6	39800.9	39805	75.0588	5.39038		1	21423.9	21424.5	21425.2	21424.5	33.0536	0.554095		1	36118.2	36120	36119.5	36119.3	49.6879	0.755286
	8	49176.3	49176.3	49175.5	49176	177.526	0.39367		8	39820.3	39821.5	39820.8	39820.9	90.9497	0.483475		8	21431.9	21440.6	21438.9	21437.1	45.6687	3.7766		8	36138.5	36138.6	36138.8	36138.6	69.0785	0.107833
	15	49174.7	49174.9	49174.7	49174.8	176.308	0.0717719		15	39831.2	39837.6	39837.1	39835.3	105.427	2.89568		15	21439.6	21440.6	21440.6	21440.2	48.7725	0.487533		15	36139.2	36140.6	36141.9	36140.5	70.9714	1.11635
	22	49175.1	49175.6	49175.3	49175.3	176.841	0.209369		22	39835	39834.5	39837.7	39835.7	105.832	1.43521		22	21441.9	21442.4	21441	21441.7	50.274	0.566224		22	36141.6	36140.6	36140.5	36140.9	71.3184	0.479935
	60	49175.6	49175.1	49199	49183.2	184.706	11.1435		60	39837	39839.4	39839.3	39838.5	108.648	1.11763		60	21448.5	21447.5	21449.8	21448.6	57.1571	0.946543		60	36158	36161.1	36162.2	36160.4	90.8629	1.80202
	180	49200.2	49176	49200.1	49192.1	193.614	11.3541		180	39851.1	39850.7	39852.3	39851.4	121.5	0.672346		180	21450.6	21451.1	21451.2	21451	59.4762	0.289403		180	36165.4	36167.5	36167.7	36166.9	97.2897	1.06247
	360	49200.2	49199.2	49199	49199.5	200.968	0.529874		360	39854.9	39851	39853.5	39853.1	123.213	1.64361		360	21452.2	21450.9	21456.5	21453.2	61.7068	2.39861		360	36170.3	36171	36196.2	36179.2	109.609	12.0437
	1440	49199.5	49198.9	49222.1	49206.8	208.324	10.7984		1440	39860.4	39851.5	39851.5	39854.5	124.594	4.17995		1440	21459	21459.4	21460.4	21459.6	68.1468	0.584012		1440	36196	36166.1	36196.7	36186.3	116.686	14.2402
	ssDNA bound Csy								ssDNA bound Csy								ssDNA bound Csy								ssDNA bound Csy
	Time (min)	Mass (A)	Mass (B)	Mass (C)	Avg	#D	StDev		Time (min)	Mass (A)	Mass (B)	Mass (C)	Avg	#D	StDev		Time (min)	Mass (A)	Mass (B)	Mass (C)	Avg	#D	StDev		Time (min)	Mass (A)	Mass (B)	Mass (C)	Avg	#D	StDev
	0	48997.7	48999.2		48998.5	0	0.74255		0	39722.8	39737		39729.9	0	7.1012		0	21391.4	21391.6		21391.5	0	0.08415		0	36069.6	36069.5		36069.6	0	0.0783
	1	49085.4	49085.8	49088.1	49086.4	87.9367	1.17513		1	39796.5	39781.2	39781.1	39786.3	56.3607	7.20965		1	21431	21426.5	21421.5	21426.3	34.8599	3.90826		1	36120.2	36119	36118.4	36119.2	49.6561	0.756753
	8	49111.7	49107.4	49104	49107.7	109.24	3.15208		8	39803.8	39800.6	39799	39801.1	71.2381	2.02496		8	21439.3	21439.2	21431	21436.5	45.0462	3.87847		8	36140.2	36138.7	36131.8	36136.9	67.3322	3.65315
	15	49125.3	49127.7	49126.5	49126.5	127.983	0.984025		15	39812.2	39810.2	39800.2	39807.5	77.6071	5.24112		15	21440.5	21438.3	21432.8	21437.2	45.7279	3.2139		15	36142.6	36136	36139.3	36139.3	69.7351	2.71865
	22	49130.6	49128.2	49139.3	49132.7	134.22	4.76921		22	39819.7	39811.7	39816.4	39815.9	86.0438	3.26407		22	21439.3	21438.6	21441.5	21439.8	48.3473	1.2624		22	36144	36139.8	36140.1	36141.3	71.7179	1.9202
	60	49144.9	49145.8	49144.9	49145.2	146.718	0.411223		60	39829.2	39815.9	39821.1	39822.1	92.1677	5.48022		60	21448.4	21449	21446.4	21447.9	56.4535	1.10059		60	36160.9	36146.1	36145.8	36150.9	81.3447	7.04041
	180	49164.8	49164.5	49164	49164.4	165.951	0.342144		180	39826.4	39838.6	39829	39831.4	101.457	5.22791		180	21442	21450.3	21449.8	21447.4	55.9076	3.78113		180	36154.9	36162.5	36164.2	36160.5	90.9792	4.05985
	360	49165.4	49163.9	49165.3	49164.9	166.368	0.68228		360	39829.1	39838.3	39832.8	39833.4	103.488	3.77404		360	21451.5	21450.5	21455.7	21452.6	61.0822	2.2704		360	36163.5	36168.3	36164.5	36165.4	95.8587	2.08137
	1440	49186	49175.8	49175	49178.9	180.438	4.98771		1440	39839.6	39840.5	39840.4	39840.1	110.243	0.403031		1440	21460.6	21457.7	21458.1	21458.8	67.3386	1.25602		1440	36167.1	36171.4	36172	36170.2	100.623	2.16929

## Sheet: AcrIF2
	Cas8f								Cas7f								Cas6f								Cas5f
	Unbound Csy								Unbound Csy								Unbound Csy								Unbound Csy
	Time (min)	Mass (A)	Mass (B)	Mass (C)	Avg	#D	StDev		Time (min)	Mass (A)	Mass (B)	Mass (C)	Avg	#D	StDev		Time (min)	Mass (A)	Mass (B)	Mass (C)	Avg	#D	StDev		Time (min)	Mass (A)	Mass (B)	Mass (C)	Avg	#D	StDev
	0	49001.2	48.999.9252	48999.9	49000.6	0	0.64165		0	39724.6	39724.2	39723.7	39724.1	0	0.39274		0	21393	21392.3	21392.7	21392.7	0	0.306348		0	36070.2	36070.2	36070.4	36070.3	0	0.0939315
	1	49194	49161.9	49195	49183.6	192.771	15.3683		1	39859.7	39853.6	39839.4	39850.9	135.06	8.47351		1	21434.2	21438.2	21433.9	21435.5	41.1771	1.93358		1	36162.2	36162.5	36161.4	36162	91.9173	0.455164
	8	49223.9	49222.1	49221.8	49222.6	222.653	0.91065		8	39873.1	39873	39861.2	39869.1	148.474	5.59544		8	21449.4	21449.1	21447.9	21448.8	56.3701	0.641038		8	36180.5	36179.8	36180.1	36180.1	110.274	0.295147
	19	49222.7	49222.7	49222.3	49222.5	221.494	0.20635		19	39905.7	39885.4	39880.8	39890.7	181.127	10.833		19	21450.4	21450.1	21449.7	21450.1	57.3593	0.28176		19	36180.3	36180.6	36180.4	36180.4	110.048	0.11454
	61	49224.1	49226.1	49222.8	49224.3	222.889	1.33732		61	39905.7	39906.7	39905.8	39906.1	181.117	0.410559		61	21462.8	21462.4	21462	21462.4	69.7237	0.307026		61	36179.7	36180.4	36180.8	36180.3	109.429	0.464851
	181	49222.5	49226.1	49224.1	49224.2	221.252	1.49567		181	39906.2	39906.8	39906.5	39906.5	181.577	0.254365		181	21465.1	21465.6	21464.8	21465.2	72.0537	0.303099		181	36181.1	36181.4	36181.6	36181.4	110.903	0.209132
	1440	49224.1	49226.6	49223.2	49224.6	222.846	1.43754		1440	39924.1	39924.4	39906.8	39918.4	199.515	8.2229		1440	21473.6	21475.3	21471	21473.3	80.5124	1.76424		1440	36180.7	36181.7	36180.7	36181	110.506	0.431554
	AcrIF2 bound Csy								AcrIF2 bound Csy								AcrIF2 bound Csy								AcrIF2 bound Csy
	Time (min)	Mass (A)	Mass (B)	Mass (C)	Avg	#D	StDev		Time (min)	Mass (A)	Mass (B)	Mass (C)	Avg	#D	StDev		Time (min)	Mass (A)	Mass (B)	Mass (C)	Avg	#D	StDev		Time (min)	Mass (A)	Mass (B)	Mass (C)	Avg	#D	StDev
	0	49001.2	48.999.9252	48999.9	49000.6	0	0.64165		0	39724.6	39724.2	39723.7	39724.1	0	0.39274		0	21393	21392.3	21392.7	21392.7	0	0.306348		0	36070.2	36070.2	36070.4	36070.3	0	0.0939315
	1	49127.8	49127.8	49127.1	49127.6	126.582	0.335364		1	39818.2	39820.9	39813.1	39817.4	93.5292	3.23428		1	21432.7	21433.1	21432.5	21432.8	39.6606	0.251557		1	36139.7	36139.7	36139.3	36139.6	69.4955	0.177532
	8	49130.1	49131.8	49130.4	49130.7	128.873	0.736472		8	39836.9	39833.9	39836	39835.6	112.302	1.25776		8	21443	21447.5	21443.8	21444.8	49.9881	1.94487		8	36140.2	36141.4	36141.2	36140.9	69.9203	0.561733
	19	49157.9	49157.1	49158.2	49157.7	156.696	0.458603		19	39853.3	39839.9	39838.6	39843.9	128.668	6.64681		19	21449.3	21449.7	21449.8	21449.6	56.2409	0.20753		19	36161.5	36161.5	36161.2	36161.4	91.2199	0.141669
	61	49159.9	49160.4	49162.2	49160.8	158.666	0.998455		61	39854.7	39854.9	39853.3	39854.3	130.044	0.714864		61	21462.3	21462.5	21463.2	21462.7	69.2302	0.397722		61	36164.1	36163.2	36163.9	36163.8	93.8842	0.390436
	181	49192	49193.5	49191	49192.1	190.774	1.0118		181	39862.7	39864.9	39866.4	39864.7	138.117	1.51276		181	21463.5	21462.8	21463.1	21463.2	70.4839	0.290178		181	36179.6	36180.6	36179.4	36179.9	109.319	0.516275
	1440	49196.3	49196.1	49195.3	49195.9	195.063	0.409077		1440	39880	39880.7	39879.8	39880.2	155.412	0.367559		1440	21484.8	21470.5	21471.7	21475.6	91.7057	6.46133		1440	36181.2	36181.1	36181.3	36181.2	110.944	0.0907129
