# Supplementary material for: Anti-CRISPR proteins function through thermodynamic tuning and allosteric regulation of CRISPR RNA-guided surveillance complex
Source: Nucleic Acids Res. 2022 Oct 10;50(19):11243–54. doi: 10.1093/nar/gkac841 (PMC9638894; doi:10.1093/nar/gkac841)
Supplement: gkac841_Supplemental_Files [file gkac841_supplemental_files.zip › PeptideHDX_HDXofCsyAcrs.xlsx]

## Sheet: AcrIF2
Cas8f
						15 seconds						180 seconds						1800 seconds						10800 seconds						108000 seconds												15 seconds						180 seconds
State	Start	End	Sequence	Charge		#D	#D	#D	average	st dev		#D	#D	average	st dev			#D	#D	#D	average	st dev		#D	#D	#D	average	st dev		#D	#D	#D	average	st dev		State	Start	End	Sequence	Charge		#D	#D	#D	average	st dev		#D	#D
Unbound Csy	2	15	TSPLPTPTWQELRQ	2		6.481	5.374	5.57	5.80833	0.482331		7.444	7.228	7.336	0.108			7.541	7.26	7.545	7.44867	0.133417		7.775	7.494	7.627	7.632	0.114772		7.813	7.568	7.654	7.67833	0.10149		AcrF2 bound Csy	2	15	TSPLPTPTWQELRQ	2		5.304	5.024	4.925	5.08433	0.1605		5.676	5.795
Unbound Csy	4	20	PLPTPTWQELRQFIESF	2		3.11	3.345	3.65	3.36833	0.221071		5.276	4.105	4.6905	0.5855			4.524	4.934	5.435	4.96433	0.372532		5.53	5.762	5.498	5.59667	0.117636		5.963	5.891	5.94	5.93133	0.0300259		AcrF2 bound Csy	4	20	PLPTPTWQELRQFIESF	2		2.31	1.485	2.19	1.995	0.363937		2.334	2.437
Unbound Csy	4	20	PLPTPTWQELRQFIESF	3		1.668	2.946	2.901	2.505	0.592133		4.18	4.085	4.1325	0.0475			5.066	5.024	5.12	5.07	0.0392938		5.822	5.789	5.732	5.781	0.0371753		6.002	6.161	6.222	6.12833	0.0927374		AcrF2 bound Csy	4	20	PLPTPTWQELRQFIESF	3		1.999	1.279	1.61	1.62933	0.294257		2.294	2.072
Unbound Csy	21	29	IQERLQGKL	3		2.72	3.27	3.73	3.24	0.412876		4.3	4.98	4.64	0.34			5.01	4.75	5.09	4.95	0.145144			4.73	4.92	4.825	0.095		4.8	4.92	5.254	4.99133	0.192086		AcrF2 bound Csy	21	29	IQERLQGKL	3		1.81	1.353		1.5815	0.2285		3.391	3.585
Unbound Csy	27	31	GKLDK	1		1.03	0.535	0.617	0.727333	0.21662		0.944	0.713	0.8285	0.1155			0.893	0.98	0.806	0.893	0.0710352		0.922	0.792	0.749	0.821	0.0735436		0.735	0.911	0.822	0.822667	0.0718532		AcrF2 bound Csy	27	31	GKLDK	1		0.134	0.107	0.13	0.123667	0.0118977		0.045	0.202
Unbound Csy	27	31	GKLDK	2			0.823	0.605	0.714	0.109		1.142	0.483	0.8125	0.3295			1.102	0.643	0.861	0.868667	0.187464		1.32	0.921	0.872	1.03767	0.20064		1.065	1.421	0.73	1.072	0.282143		AcrF2 bound Csy	27	31	GKLDK	2		-0.02	0.13		0.055	0.075		0.04	0.176
Unbound Csy	32	38	LQPDEDD	1		2.615	2.482	2.258	2.45167	0.147314		2.86	2.662	2.761	0.099			2.879	2.614	2.504	2.66567	0.157392		2.62	3	2.77	2.79667	0.156276		3.072	3.149	3.029	3.08333	0.0496409		AcrF2 bound Csy	32	38	LQPDEDD	1		1.923	1.716		1.8195	0.1035		2.045	2.151
Unbound Csy	35	40	DEDDKR	1		2.391	2.157	2.345	2.29767	0.101224		2.37	2.01	2.19	0.18			2.52	2.27	2.9	2.56333	0.259015			2.537	3	2.7685	0.2315		2.415	2.465	2.69	2.52333	0.119606		AcrF2 bound Csy	35	40	DEDDKR	1		0.06	0.094		0.077	0.017		0.093	0.131
Unbound Csy	45	54	ATHRREAWLA	2		0.542	2.9	3.24	2.22733	1.19977		3.47	3.661	3.5655	0.0955			3.81	3.794	4.304	3.96933	0.236735		3.645	3.925	4.12	3.89667	0.19495		4.124	4.398	4.672	4.398	0.22372		AcrF2 bound Csy	45	54	ATHRREAWLA	2		3.59	3.242	3.29	3.374	0.153987		2.888	3.161
Unbound Csy	56	65	AARRVGQLQL	2			4.38	4.83	4.605	0.225		6.6	5.93	6.265	0.335			6.27	5.214	6.38	5.95467	0.525652		6.4	6.3	5.408	6.036	0.445936		6.26	6.287	5.488	6.01167	0.370452		AcrF2 bound Csy	56	65	AARRVGQLQL	2		0.95	0.902		0.926	0.024		1.22	1.38
Unbound Csy	56	65	AARRVGQLQL	3			4.33	4.59	4.46	0.13		5.86	5.36	5.61	0.25			5.46	5.89	5.51	5.62	0.192007			5.33	5.56	5.445	0.115		5.4	6.03	5.85	5.76	0.264953		AcrF2 bound Csy	56	65	AARRVGQLQL	3		3.76	3.02		3.39	0.37		3.98	4.14
Unbound Csy	87	97	QAPGQPGLAGS	3		4.31	4.73	4.49	4.51	0.172047			4.03	4.03	0			4.346	4.32	4.308	4.32467	0.0158605			4.498	4.428	4.463	0.035		4.202	4.49	4.49	4.394	0.135765		AcrF2 bound Csy	87	97	QAPGQPGLAGS	3		4.29	4.02		4.155	0.135		4.32	4.42
Unbound Csy	93	103	GLAGSHELGDR	3		4.25	4.47	4.676	4.46533	0.173945		4.81	5.78	5.295	0.485			5.958	5.522	5.511	5.66367	0.208174			5.58	6.29	5.935	0.355		5.111	6.41	5.547	5.68933	0.53978		AcrF2 bound Csy	93	103	GLAGSHELGDR	3		3.7	3.279		3.4895	0.2105		4.669	4.706
Unbound Csy	118	120	FKF	2			0.639	0.582	0.6105	0.0285		0.795	0.618	0.7065	0.0885			0.744	0.724	0.677	0.715	0.0280832		0.884	0.736	0.637	0.752333	0.101497		0.639	0.69	0.769	0.699333	0.053481		AcrF2 bound Csy	118	120	FKF	2		0.027	-0.016		0.0055	0.0215		-0.042	0.13
Unbound Csy	126	140	QGKNLLNWLTEDSAE	3		3.67	3.393	4.12	3.72767	0.299585		5.62	5.402	5.511	0.109			5.872	5.494	5.582	5.64933	0.161496		6.06	6.303	6.169	6.17733	0.0993792		6.348	6.227	6.358	6.311	0.0595371		AcrF2 bound Csy	126	140	QGKNLLNWLTEDSAE	3		0.72	0.462		0.591	0.129		0.749	0.634
Unbound Csy	129	134	NLLNWL	1		0.163	0.224	0.197	0.194667	0.0249577		0.35	0.14	0.245	0.105			0.161	0.215	0.158	0.178	0.0261916		0.44	0.154	0.185	0.259667	0.128141		0.19	0.25	0.22	0.22	0.0244949		AcrF2 bound Csy	129	134	NLLNWL	1		0.145	0.135	0.23	0.17	0.0426224		0.205	0.185
Unbound Csy	131	140	LNWLTEDSAE	1			3.18	2.81	2.995	0.185		3.94	4.006	3.973	0.033			4.71	4.643	4.475	4.60933	0.0988478		4.6	4.43	4.73	4.58667	0.122837		4.64	4.69	4.67	4.66667	0.020548		AcrF2 bound Csy	131	140	LNWLTEDSAE	1		2.45	2		2.225	0.225		3.319	2.59
Unbound Csy	135	139	TEDSA	1		1.43	0.98	1.1	1.17	0.190263		0.96	1.22	1.09	0.13			1.6	1.9	1.55	1.68333	0.15456			1.6	1.33	1.465	0.135		1.63	1.74	1.68	1.68333	0.0449691		AcrF2 bound Csy	135	139	TEDSA	1		0.134	0.304		0.219	0.085		0.347	0.62
Unbound Csy	143	154	QALSDNAEQARE	2		5.58	5.327	5.698	5.535	0.154766		5.55		5.55	0					5.27	5.27	0		5.62	5.88	6.07	5.85667	0.184451		6.293	6.45	6.924	6.55567	0.268222		AcrF2 bound Csy	143	154	QALSDNAEQARE	2		3.656	3.74		3.698	0.042		4.36	4.01
Unbound Csy	145	150	LSDNAE	1		0.34	0.32	0.12	0.26	0.0993311		0.38	0.44	0.41	0.03			3.16	3.38	3.19	3.24333	0.0974109			3.51		3.51	0		3.34	3.45	3.55	3.44667	0.0857645		AcrF2 bound Csy	145	150	LSDNAE	1		1.17	1.47		1.32	0.15		2.44	2.3
Unbound Csy	145	150	LSDNAE	2		2.41	2.28	2.34	2.34333	0.0531246		3.29	2.69	2.99	0.3			2.88	2.78	2.9	2.85333	0.0524934		3.53	2.77	2.78	3.02667	0.355934		2.61	2.61	2.84	2.68667	0.108423		AcrF2 bound Csy	145	150	LSDNAE	2		0.303	0.485		0.394	0.091		0.75	0.7
Unbound Csy	155	165	WRQAFIGITTV	2		3.9	5.7	5.615	5.07167	0.82922		5.12	5.27	5.195	0.075			6.225	6.027	6.132	6.128	0.0808826		5.06	5.921	6.86	5.947	0.735077		5.69	5.933	6.426	6.01633	0.306194		AcrF2 bound Csy	155	165	WRQAFIGITTV	2		4.161	3.337		3.749	0.412		4.039	4.157
Unbound Csy	155	165	WRQAFIGITTV	3		3.594	5.312	5.642	4.84933	0.89782		5.824	4.785	5.3045	0.5195			6.557	6.369	6.727	6.551	0.146214		5.908	6.283	6.32	6.17033	0.186112		6.013	6.369	6.665	6.349	0.266553		AcrF2 bound Csy	155	165	WRQAFIGITTV	3		3.771	3.471	3.87	3.704	0.169641		4.251	4.323
Unbound Csy	188	199	HLLAPLFPTSLV	3		3.88	3.766	3.27	3.63867	0.264809		3.68	3.879	3.7795	0.0995			4.189	4.51	3.855	4.18467	0.26742		4.66	3.769	3.694	4.041	0.438769		3.847	4.295	4.027	4.05633	0.184068		AcrF2 bound Csy	188	199	HLLAPLFPTSLV	3			0.84		0.84	0		0.9	1.25
Unbound Csy	195	205	PTSLVHHVHAL	1		0.129	-0.081	0	0.016	0.0864754		0.06	0.1	0.08	0.02			0.01	0.07	0.18	0.0866667	0.0703957		-0.03	-0.05	0.03	-0.0166667	0.0339935		0.11	0.17	0.02	0.1	0.0616441		AcrF2 bound Csy	195	205	PTSLVHHVHAL	1		-0.07	0.08	-0.01	0	0.0616441		-0.065	0.082
Unbound Csy	199	202	VHHV	1		0.067	0	0.04	0.0356667	0.0275237		0.003	0.2	0.1015	0.0985			0.172	0.05	0.13	0.117333	0.0506052		0.124	0.05	0.123	0.099	0.0346506		0.17	0.083	0.128	0.127	0.0355246		AcrF2 bound Csy	199	202	VHHV	1		0.04	-0.06	-0.06	-0.0266667	0.0471405		0.03	0.01
Unbound Csy	199	202	VHHV	2		0.08	0.044	0.102	0.0753333	0.0239072		0.036	0.071	0.0535	0.0175			0.025	0.058	0.048	0.0436667	0.0138163		0.053	0.047	0.033	0.0443333	0.00837987		0.01	0.032	0.06	0.034	0.0204613		AcrF2 bound Csy	199	202	VHHV	2		0.129	0.049		0.089	0.04		0.054	0.041
Unbound Csy	213	227	DAAKAAREARSRQES	2		3.39	3.09	3.182	3.22067	0.125489		5.22	5.008	5.114	0.106			5.418	5.161	5.53	5.36967	0.154472		5.873	5.735	5.86	5.82267	0.0622165		5.885	6.043	6.586	6.17133	0.300225		AcrF2 bound Csy	213	227	DAAKAAREARSRQES	2		0.48	0.58		0.53	0.05		0.806	0.953
Unbound Csy	265	276	LPSLPPNWQRQN	2			4.06		4.06	0		5.341	5.376	5.3585	0.0175			6.67	6.584	6.96	6.738	0.160856		6.51	6.88	6.831	6.74033	0.164094		6.59	6.941	7.434	6.98833	0.346183		AcrF2 bound Csy	265	276	LPSLPPNWQRQN	2			0.267		0.267	0		0.735	0.401
Unbound Csy	265	276	LPSLPPNWQRQN	3			3.005		3.005	0		5.128	5.693	5.4105	0.2825			6.518	6.966	7.008	6.83067	0.221753		6.89	6.649	7.189	6.90933	0.220878		6.767	7.293	7.543	7.201	0.323411		AcrF2 bound Csy	265	276	LPSLPPNWQRQN	3		0.721	0.285	1.18	0.728667	0.365422		0.422	0.37
Unbound Csy	283	291	HSSVFEHDF	2		4.812	4.503	4.244	4.51967	0.232184		4.58	4.57	4.575	0.005			4.745	4.558	4.531	4.61133	0.0951572		4.07	4.41	4.51	4.33	0.188326		4.261	4.35	4.42	4.34367	0.0650658		AcrF2 bound Csy	283	291	HSSVFEHDF	2		4.993	4.937		4.965	0.028		4.732	4.79
Unbound Csy	333	340	ALQYAARL	2			4.51	4.63	4.57	0.06		4.35	4.58	4.465	0.115			4.63	4.56	4.86	4.68333	0.128149		4.4	4.42	4.88	4.56667	0.221711		4.32	4.5	4.82	4.54667	0.206774		AcrF2 bound Csy	333	340	ALQYAARL	2		1.92	1.99		1.955	0.035		2.89	2.7
Unbound Csy	356	360	HDAEQ	1		0	0.19	-0.19	0	0.155134		0.07	-0.03	0.02	0.05			0.05	0.26	0.01	0.106667	0.109646		0.27	-0.07	-0.05	0.05	0.155778		0.03	-0.01	0.14	0.0533333	0.063421		AcrF2 bound Csy	356	360	HDAEQ	1		0	0.17		0.085	0.085		-0.01	-0.04
Unbound Csy	356	367	HDAEQLWLDPLR	2		2.28	2.107	2.026	2.13767	0.105938		2.711	2.556	2.6335	0.0775			2.989	2.899	3.127	3.005	0.0937657		3.927	3.615	3.542	3.69467	0.166966		3.975	4.05	4.174	4.06633	0.0820582		AcrF2 bound Csy	356	367	HDAEQLWLDPLR	2		0.58	0.615		0.5975	0.0175		0.809	0.666
Unbound Csy	356	367	HDAEQLWLDPLR	3		1.687	1.593	1.654	1.64467	0.0389387		2.703	2.505	2.604	0.099			2.901	2.808	2.828	2.84567	0.0399694		3.732	3.377	3.532	3.547	0.145316		3.943	4.102	4.062	4.03567	0.0675294		AcrF2 bound Csy	356	367	HDAEQLWLDPLR	3		0.821	0.451	0.936	0.736	0.206922		0.706	0.706
Unbound Csy	361	363	LWL	1		0.061	0.061	0.063	0.0616667	0.000942809		0.034	0.045	0.0395	0.0055			0.057	0.082	0.081	0.0733333	0.0115566		0.019	0.053	0.035	0.0356667	0.0138884		0.049	0.091	0.143	0.0943333	0.0384477		AcrF2 bound Csy	361	363	LWL	1		0.016	0.047	0.042	0.035	0.0135892		0.082	0.096
Unbound Csy	362	374	WLDPLRAQTDETF	2		4.71	5.33		5.02	0.31		5.992	5.789	5.8905	0.1015			5.969	5.588	5.866	5.80767	0.160919		5.763	5.275	5.633	5.557	0.206346		5.4	5.42	5.003	5.27433	0.192035		AcrF2 bound Csy	362	374	WLDPLRAQTDETF	2		3.35	2.718		3.034	0.316		4.09	4.136
Unbound Csy	376	389	QRRLRGDWPAEVGN	2		7.014	5.654	6.044	6.23733	0.5718		7.646	7.24	7.443	0.203			7.723	7.378	7.631	7.57733	0.145868		7.873	7.709	7.715	7.76567	0.0759356		7.763	7.777	7.74	7.76	0.0152534		AcrF2 bound Csy	376	389	QRRLRGDWPAEVGN	2		5.331	5.064	4.968	5.121	0.153577		5.738	5.834
Unbound Csy	389	394	NRFANW	2		0.61	0.725	0.922	0.752333	0.128832		1.162	1.107	1.1345	0.0275			1.279	1.197	1.21	1.22867	0.0359846		1.395	1.282	1.261	1.31267	0.0588463		1.413	1.474	1.439	1.442	0.0249933		AcrF2 bound Csy	389	394	NRFANW	2		0.63	0.407	0.683	0.573333	0.119589		0.856	0.866
Unbound Csy	390	418	RFANWLNRAVSSDSQILGSPEAAQWSQEL	5			12.925	12.66	12.7925	0.1325		16.78	17.216	16.998	0.218			17.308	17.02	17.269	17.199	0.12757		17.433	17.28	17.14	17.2843	0.119656		15.925	16.524	17.375	16.608	0.594932		AcrF2 bound Csy	390	418	RFANWLNRAVSSDSQILGSPEAAQWSQEL	5		9.408	10.05	10.727	10.0617	0.538543		11.86	11.93
Unbound Csy	395	413	LNRAVSSDSQILGSPEAAQ	2		11.74	10.591	10.977	11.1027	0.47742		10.87	10.814	10.842	0.028			11.481	11.055	11.187	11.241	0.178056			11.112	10.987	11.0495	0.0625		10.598	10.465	10.952	10.6717	0.205528		AcrF2 bound Csy	395	413	LNRAVSSDSQILGSPEAAQ	2		9.249	9.289		9.269	0.02		10.038	10.13
Unbound Csy	423	427	TMFKE	2		2.053	1.443	1.694	1.73	0.250329		2.182	2.147	2.1645	0.0175			2.308	2.237	2.304	2.283	0.0325679		2.308	2.361	2.349	2.33933	0.0226912		2.303	2.272	2.317	2.29733	0.0188031		AcrF2 bound Csy	423	427	TMFKE	2		0.083	0.043	0.134	0.0866667	0.037241		0.077	0.076
Unbound Csy	424	429	MFKEIL	1		3.66	3.19	3.087	3.31233	0.249408				#DIV/0!	#DIV/0!			3.187	3.148	3.087	3.14067	0.0411528			3.439	3.192	3.3155	0.1235		2.992	2.937	2.881	2.93667	0.0453162		AcrF2 bound Csy	424	429	MFKEIL	1		3.509	3.197		3.353	0.156		3.583	3.195
Unbound Csy	425	429	FKEIL	2		1.69	1.63	1.92	1.74667	0.124989		2.075	2.113	2.094	0.019			2.383	2.386	2.285	2.35133	0.0469207		2.255	2.375	2.207	2.279	0.0706541		2.18	2.218	2.346	2.248	0.0710117		AcrF2 bound Csy	425	429	FKEIL	2		0.157	0.116		0.1365	0.0205		0.526	0.54
Cas7f
						15 seconds						180 seconds						1800 seconds						10800 seconds						108000 seconds												15 seconds						180 seconds
State	Start	End	Sequence	Charge		#D	#D	#D	average	st dev		#D	#D	average	st dev			#D	#D	#D	average	st dev		#D	#D	#D	average	st dev		#D	#D	#D	average	st dev		State	Start	End	Sequence	Charge		#D	#D	#D	average	st dev		#D	#D
Unbound Csy	1	13	MKSSHHHHHHENL	4			0.61	0.53	0.57	0.04		0.68	0.64	0.66	0.02			0.77	0.66	0.73	0.72	0.0454606		0.59	0.8	0.77	0.72	0.0927362		0.77	0.86	0.79	0.806667	0.0385861		AcrIF2 bound Csy	1	13	MKSSHHHHHHENL	4		0.69	0.72	0.8	0.736667	0.046428		0.76	0.71
Unbound Csy	14	24	YFQSNASKPIL	1		4.84	5.28	5.05	5.05667	0.179691		5.43	5.26	5.345	0.085			5.28	5.05	5.241	5.19033	0.1005		5.121	5.071	5.195	5.129	0.0509379		5.09	5.19	5.15	5.14333	0.0410961		AcrIF2 bound Csy	14	24	YFQSNASKPIL	1		5.29	5.4		5.345	0.055		5.42	5.385
Unbound Csy	14	24	YFQSNASKPIL	2		5.44	5.33	5.21	5.32667	0.0939267		5.45	5.4	5.425	0.025			5.37	5.216	5.241	5.27567	0.06748		5.21	5.136	5.217	5.18767	0.0366454		5.16	5.17	5.26	5.19667	0.0449691		AcrIF2 bound Csy	14	24	YFQSNASKPIL	2		5.576	5.608	5.45	5.54467	0.0682023		5.432	5.492
Unbound Csy	14	26	YFQSNASKPILST	2		6.764	6.768	6.594	6.70867	0.081098		6.85	6.42	6.635	0.215			6.78	6.83	6.57	6.72667	0.112645			6.28	6.498	6.389	0.109		6.678	6.813	6.713	6.73467	0.0572033		AcrIF2 bound Csy	14	26	YFQSNASKPILST	2		6.88	6.81		6.845	0.035		6.953	6.866
Unbound Csy	15	24	FQSNASKPIL	2		4.82	4.511	4.246	4.52567	0.234564		4.6	4.38	4.49	0.11			4.743	4.556	4.521	4.60667	0.0974554		4.27	4.379	4.434	4.361	0.0681518		4.258	4.286	4.383	4.309	0.0535599		AcrIF2 bound Csy	15	24	FQSNASKPIL	2		4.806	4.897		4.8515	0.0455		4.748	4.829
Unbound Csy	31	42	AFERKLDPSDAL	2		1.45	1.609	1.721	1.59333	0.111189		3.007	2.464	2.7355	0.2715			2.87	2.842	2.872	2.86133	0.0136951		3.88	3.738	3.551	3.723	0.134732		4.93	4.092	4.304	4.442	0.355756		AcrIF2 bound Csy	31	42	AFERKLDPSDAL	2		0.894	0.446	0.716	0.685333	0.184176		0.733	0.705
Unbound Csy	31	42	AFERKLDPSDAL	3		1.825	1.599	1.598	1.674	0.106774		2.675	2.505	2.59	0.085			2.987	2.904	2.926	2.939	0.0351094		3.649	3.475	3.499	3.541	0.0769935		3.834	3.822	3.873	3.843	0.0217715		AcrIF2 bound Csy	31	42	AFERKLDPSDAL	3		0.566	0.435	0.879	0.626667	0.186269		0.736	0.692
Unbound Csy	31	43	AFERKLDPSDALM	2		1.68	1.38	1.36	1.47333	0.146363		2.716	2.584	2.65	0.066			3.042	2.907	3.163	3.03733	0.104564		3.988	3.617	3.651	3.752	0.167453		3.932	4.068	4.221	4.07367	0.118052		AcrIF2 bound Csy	31	43	AFERKLDPSDALM	2		0.54	0.485	0.51	0.511667	0.0224846		0.846	0.676
Unbound Csy	31	43	AFERKLDPSDALM	3		2.128	1.586	1.636	1.78333	0.244569		2.68	2.514	2.597	0.083			2.894	2.813	2.893	2.86667	0.0379503		3.736	3.394	3.487	3.539	0.144381		3.936	3.974	4.088	3.99933	0.0645876		AcrIF2 bound Csy	31	43	AFERKLDPSDALM	3		0.697	0.452	0.88	0.676333	0.17534		0.705	0.693
Unbound Csy	33	42	ERKLDPSDAL	2		0.72	0.654	0.819	0.731	0.0678086		1.55		1.55	0			1.93	2.832	2.673	2.47833	0.393126		2.48	3.051	3.63	3.05367	0.469489		3.54	3.14	3.055	3.245	0.211463		AcrIF2 bound Csy	33	42	ERKLDPSDAL	2		0.08	0.25		0.165	0.085		0.104	0.38
Unbound Csy	33	42	ERKLDPSDAL	3		0.73	0.601	0.707	0.679333	0.0561803		1.38	1.62	1.5	0.12			1.82	1.642	1.95	1.804	0.126248			2.356	2.46	2.408	0.052		2.536	2.465	2.723	2.57467	0.108819		AcrIF2 bound Csy	33	42	ERKLDPSDAL	3		0.146	0.16		0.153	0.007		0.24	0.167
Unbound Csy	33	43	ERKLDPSDALM	3		0.739	0.596	0.653	0.662667	0.0587783		1.63	1.458	1.544	0.086			1.769	1.607	1.753	1.70967	0.0728896		2.02	3.103	2.397	2.50667	0.448882		3.246	3.069	2.901	3.072	0.140862		AcrIF2 bound Csy	33	43	ERKLDPSDALM	3		0.186	0.132		0.159	0.027		0.21	0.178
Unbound Csy	40	70	DALMSAGAWAQRDASQEWPAVTVREKSVRGT	5		12.33	12.042	12.26	12.2107	0.122641		16.409	17.32	16.8645	0.4555			17.87	17.195	16.116	17.0603	0.722371		17.549	17.274	17.342	17.3883	0.116951		17.18	16.74	17.49	17.1367	0.307716		AcrIF2 bound Csy	40	70	DALMSAGAWAQRDASQEWPAVTVREKSVRGT	5		4.438	5.992		5.215	0.777		6.84	6.95
Unbound Csy	43	61	MSAGAWAQRDASQEWPAVT	2		7.22	6.775	6.776	6.92367	0.20954		9.259	9.035	9.147	0.112			10.063	9.871	9.962	9.96533	0.0784191		10.173	10.246	10.23	10.2163	0.0313298		10.025	10.13	10.301	10.152	0.113745		AcrIF2 bound Csy	43	61	MSAGAWAQRDASQEWPAVT	2		7.17	6.212	6.36	6.58067	0.421079		8.322	8.417
Unbound Csy	43	61	MSAGAWAQRDASQEWPAVT	3		7.47	7.808	7.234	7.504	0.235565		9.927	10.463	10.195	0.268			10.506	10.105	10.664	10.425	0.235288		10.378	10.439	10.58	10.4657	0.0845945		10.259	10.5	11.425	10.728	0.502578		AcrIF2 bound Csy	43	61	MSAGAWAQRDASQEWPAVT	3		7.475	6.443	6.612	6.84333	0.451953		8.637	8.632
Unbound Csy	49	61	AQRDASQEWPAVT	2		3.96	3.77	3.51	3.74667	0.184451		4.54	4.06	4.3	0.24			4.09	4.13	5.24	4.48667	0.532937		4.3	4.46	3.5	4.08667	0.419947		4.55	4.56	4.18	4.43	0.176824		AcrIF2 bound Csy	49	61	AQRDASQEWPAVT	2			4.06	3.89	3.975	0.085		3.9	4
Unbound Csy	95	109	QTVDVANLPSDADTL	1			3.185	3.613	3.399	0.214		4.349	4.67	4.5095	0.1605			5.825	5.157	5.792	5.59133	0.307415		6.238	6.098	6.145	6.16033	0.0581741		6.48	6.702	6.78	6.654	0.127091		AcrIF2 bound Csy	95	109	QTVDVANLPSDADTL	1		1.67	1.732		1.701	0.031		2.535	2.664
Unbound Csy	95	109	QTVDVANLPSDADTL	2		2.795	2.927	3.556	3.09267	0.332028		4.306	4.417	4.3615	0.0555			5.458	5.203	5.871	5.51067	0.275241		6.149	5.877	5.322	5.78267	0.344148		6.026	6.068	6.427	6.17367	0.179952		AcrIF2 bound Csy	95	109	QTVDVANLPSDADTL	2		2.04	1.42		1.73	0.31		2.379	2.419
Unbound Csy	99	113	VANLPSDADTLKVRF	2		3.243	3.137	3.149	3.17633	0.0473943		5.644	5.02	5.332	0.312			5.438	5.168	5.608	5.40467	0.181169		5.891	5.769	5.852	5.83733	0.0508746		5.91	6.015	6.333	6.086	0.179839		AcrIF2 bound Csy	99	113	VANLPSDADTLKVRF	2		0.759	0.484	0.817	0.686667	0.14525		0.824	0.967
Unbound Csy	99	113	VANLPSDADTLKVRF	3			3.39	3.44	3.415	0.025		4.28	4.75	4.515	0.235			5.1	5.29	5.01	5.13333	0.116714		4.94	5.2	5.14	5.09333	0.111156		5.47	5.88	5.74	5.69667	0.170163		AcrIF2 bound Csy	99	113	VANLPSDADTLKVRF	3		0.8	0.65		0.725	0.075		2.189	3.19
Unbound Csy	130	136	AAYRDKL	2		1.47	1.235	1.649	1.45133	0.169529		2.04	2.14	2.09	0.05			3.37	2.63	2.54	2.84667	0.371872			2.78	2.39	2.585	0.195		3.246	3.245	3.383	3.29133	0.0648194		AcrIF2 bound Csy	130	136	AAYRDKL	2		0.52	1.1		0.81	0.29		1.04	0.447
Unbound Csy	143	152	YVNDQGFAEL	1		2.95	2.882	2.585	2.80567	0.158485		4.174	4.048	4.111	0.063			4.705	4.559	4.674	4.646	0.0628066		4.918	4.909	4.949	4.92533	0.0171335		4.77	5.062	5.159	4.997	0.165326		AcrIF2 bound Csy	143	152	YVNDQGFAEL	1		2.538	1.994		2.266	0.272		3.054	3.048
Unbound Csy	143	152	YVNDQGFAEL	2		2.728	3.256	3.017	3.00033	0.215877		3.77	3.792	3.781	0.011			4.434	4.405	4.329	4.38933	0.0442744		4.649	4.609	4.62	4.626	0.0168721		4.477	4.791	4.846	4.70467	0.162543		AcrIF2 bound Csy	143	152	YVNDQGFAEL	2		2.432	2.211	2.2	2.281	0.106868		2.916	2.883
Unbound Csy	161	173	ANARFLWRNRVGA	2		1.552	1.725	2.473	1.91667	0.399677		3.067	2.926	2.9965	0.0705			3.161	3.183	3.366	3.23667	0.0918924		3.951	4.086	3.907	3.98133	0.0761592		4.796	5.103	5.145	5.01467	0.155568		AcrIF2 bound Csy	161	173	ANARFLWRNRVGA	2		2.998	2.294	2.444	2.57867	0.302771		3.559	2.85
Unbound Csy	195	210	DALAIGLRDFKADAEL	3		2.9	2.508	3.06	2.82267	0.231893		4.94	5.656	5.59533	0.51211			6.19	5.299	5.86	5.783	0.367802		5.65	6.265	7.218	6.37767	0.645072		6.64	6.246	6.582	6.48933	0.173684		AcrIF2 bound Csy	195	210	DALAIGLRDFKADAEL	3		0.66	0.376		0.518	0.142		0.704	0.591
Unbound Csy	198	210	AIGLRDFKADAEL	2			6.12	6.705	6.4125	0.2925		6.653	6.038	6.3455	0.3075			6.442	6.292	6.445	6.393	0.0714283		6.025	6.137	6.09	6.084	0.0459202		6.21	6.382	6.137	6.243	0.102707		AcrIF2 bound Csy	198	210	AIGLRDFKADAEL	2			5.197	5.426	5.3115	0.1145		5.641	6.079
Unbound Csy	198	210	AIGLRDFKADAEL	3		6.76	6.529	7.07	6.78633	0.221646		7.031	6.864	6.9475	0.0835			7	6.702	6.77	6.824	0.127509		6.457	6.49	6.575	6.50733	0.049708		6.362	6.4	6.569	6.44367	0.0899716		AcrIF2 bound Csy	198	210	AIGLRDFKADAEL	3		4.226	5.79	6.022	5.346	0.797603		6.579	6.707
Unbound Csy	198	213	AIGLRDFKADAELDAL	3		3.23	2.535	3.08	2.94833	0.298617		5.769	5.537	5.653	0.116			5.728	5.327	5.589	5.548	0.166255		5.59	5.56	6.376	5.842	0.377794		6.5	6.264	6.349	6.371	0.0975944		AcrIF2 bound Csy	198	213	AIGLRDFKADAELDAL	3		0.69	0.404		0.547	0.143		0.809	0.585
Unbound Csy	198	213	AIGLRDFKADAELDAL	4		2.36	2.295	2.11	2.255	0.105909		4.16	4.144	4.152	0.008			5.826	4.369	5.775	5.32333	0.675137		4.62	5.452	5.046	5.03933	0.339695		5.84	6.425	5.976	6.08033	0.24996		AcrIF2 bound Csy	198	213	AIGLRDFKADAELDAL	4		0.49	-0.023		0.2335	0.2565		0.381	0.369
Unbound Csy	216	228	LIASGLSGSGHVL	2		0.86	2.04	1.98	1.62667	0.542668		3.24	3.726	3.483	0.243			4.232	4.041	4.426	4.233	0.157177		4.164	4.448	4.827	4.47967	0.271593		5.114	4.904	5.127	5.04833	0.102197		AcrIF2 bound Csy	216	228	LIASGLSGSGHVL	2		3.96	2.971	2.8	3.24367	0.511312		3.4	3.347
Unbound Csy	217	229	IASGLSGSGHVLL	2		1.33	2.725	2.813	2.28933	0.679302		3.547	3.431	3.489	0.058			4.313	4.258	4.378	4.31633	0.0490465		4.331	4.895	4.806	4.67733	0.247575		4.981	5.238	5.485	5.23467	0.205771		AcrIF2 bound Csy	217	229	IASGLSGSGHVLL	2		4.046	2.665	2.78	3.16367	0.625668		3.302	3.326
Unbound Csy	217	230	IASGLSGSGHVLLE	2		5.72	6.2	6.68	6.2	0.391918		7.06	6.6	6.83	0.23			6.7	6.67	6.71	6.69333	0.0169967		6.84	6.6	6.82	6.75333	0.10873		6.64	6.73	6.76	6.71	0.0509902		AcrIF2 bound Csy	217	230	IASGLSGSGHVLLE	2		5.56	4.2	5.27	5.01	0.584865		4.93	4.5
Unbound Csy	226	229	HVLL	1		0.04	0.11	0.16	0.103333	0.0492161		0.13	0.19	0.16	0.03			0.18	0.24	0.16	0.193333	0.0339935		0.06	0.37	0.06	0.163333	0.146135		0.21	0.19	0.25	0.216667	0.0249444		AcrIF2 bound Csy	226	229	HVLL	1		0.25	0.14	0.19	0.193333	0.0449691		0.06	0.08
Unbound Csy	234	244	FARIGDGQEVF	2		1.108	0.716	0.795	0.873	0.169271		2.199	2.013	2.106	0.093			2.326	2.399	2.535	2.42	0.0866064		2.986	2.818	2.851	2.885	0.0726774		3.167	3.103	3.332	3.20067	0.0964722		AcrIF2 bound Csy	234	244	FARIGDGQEVF	2		0.237	0.405		0.321	0.084		0.638	0.926
Unbound Csy	234	249	FARIGDGQEVFPSQEL	2		3.147	3.079	3.247	3.15767	0.0689992		4.89	4.594	4.742	0.148			5.161	5.051	5.119	5.11033	0.0453235		5.811	5.655	5.587	5.68433	0.0937704		5.827	5.803	5.998	5.876	0.0868217		AcrIF2 bound Csy	234	249	FARIGDGQEVFPSQEL	2		0.372	0.219	0.449	0.346667	0.0955906		0.552	0.612
Unbound Csy	235	248	ARIGDGQEVFPSQE	2		2.677	2.813	3.421	2.97033	0.32347		5.2	4.42	4.81	0.39			5.045	4.889	4.9	4.94467	0.0710884		5.209	5.588	4.786	5.19433	0.327579		5.383	5.36	5.424	5.389	0.0264701		AcrIF2 bound Csy	235	248	ARIGDGQEVFPSQE	2		0.47	0.538	0.828	0.612	0.155237		0.843	0.891
Unbound Csy	235	248	ARIGDGQEVFPSQE	3		3.45	2.936	3.05	3.14533	0.220402			4.45	4.45	0			4.967	4.975	5.331	5.091	0.169737		5.55	6.206	5.428	5.728	0.341647		5.734	5.513	5.771	5.67267	0.113907		AcrIF2 bound Csy	235	248	ARIGDGQEVFPSQE	3		0.818	0.696		0.757	0.061		0.992	1.015
Unbound Csy	237	251	IGDGQEVFPSQELIL	2		5.436	5.496	5.547	5.493	0.0453652		7.133	6.956	7.0445	0.0885			6.999	6.7	6.794	6.831	0.124839		6.918	6.838	6.826	6.86067	0.0408357		6.7	6.718	6.924	6.78067	0.101618		AcrIF2 bound Csy	237	251	IGDGQEVFPSQELIL	2		4.995	4.779	4.823	4.86567	0.0931999		6.374	6.512
Unbound Csy	239	246	DGQEVFPS	2			1.74	1.38	1.56	0.18		2.757	2.595	2.676	0.081			2.532	2.806	2.489	2.609	0.140402		2.162	2.948	2.45	2.52	0.324678		2.54	2.378	2.377	2.43167	0.0766043		AcrIF2 bound Csy	239	246	DGQEVFPS	2		0.8	0.636	0.54	0.658667	0.107348		1.874	1.612
Unbound Csy	249	251	LIL	1		0.446	0.551	0.534	0.510333	0.0460169		0.686	0.752	0.719	0.033			0.701	0.731	0.737	0.723	0.015748		0.573	0.572	0.656	0.600333	0.0393644		0.58	0.68	0.643	0.634333	0.0412822		AcrIF2 bound Csy	249	251	LIL	1		0.426	0.611	0.564	0.533667	0.0785126		0.743	0.751
Unbound Csy	285	288	IDTW	1		0.2	0.43	0.07	0.233333	0.148847		-0.037	0.53	0.397667	0.315094			0.703	0.36	0.48	0.514333	0.142118		0.41	0.7	0.42	0.51	0.134412		0.27	0.8	0.92	0.663333	0.28241		AcrIF2 bound Csy	285	288	IDTW	1		-0.015	0.5	0.4	0.295	0.222972		0.47	0.75
Unbound Csy	285	312	IDTWYPDEDGLGPIAVEPYGSVTSQGKA	2			12.031	11.782	11.9065	0.1245		15.708	15.309	15.5085	0.1995			15.703	15.053	15.51	15.422	0.272559		15.934	15.523	15.671	15.7093	0.169965		14.629	15.117	15.529	15.0917	0.36786		AcrIF2 bound Csy	285	312	IDTWYPDEDGLGPIAVEPYGSVTSQGKA	2		5.482	5.227	6.084	5.59767	0.359301		6.464	7.067
Unbound Csy	285	312	IDTWYPDEDGLGPIAVEPYGSVTSQGKA	3			11.571	11.688	11.6295	0.0585		15.37	14.91	15.14	0.23			15.395	14.663	14.482	14.8467	0.394709		15.504	15.016	15.122	15.214	0.209577		14.77	15	15.35	15.04	0.238467		AcrIF2 bound Csy	285	312	IDTWYPDEDGLGPIAVEPYGSVTSQGKA	3		6.594	5.176	6.204	5.99133	0.598109		6.757	6.43
Unbound Csy	291	297	DEDGLGP	1		1.67	1.488	1.636	1.598	0.0790105		1.39	1.45	1.42	0.03			1.501	1.32	1.14	1.32033	0.147378		1.46	1.657	1.36	1.49233	0.123386		2.258	1.819	1.791	1.956	0.213852		AcrIF2 bound Csy	291	297	DEDGLGP	1		0.76	0.51		0.635	0.125		0.629	0.55
Unbound Csy	313	322	YRQPKQKLDF	2		4.48	4.41	4.36	4.41667	0.0492161		5.48	5.04	5.26	0.22			4.88	4.783	4.736	4.79967	0.0599574		5.2	4.844	4.923	4.989	0.152646		4.464	4.497	4.618	4.52633	0.0662034		AcrIF2 bound Csy	313	322	YRQPKQKLDF	2		1.502	1.239	2.529	1.75667	0.556577		1.932	1.788
Unbound Csy	313	322	YRQPKQKLDF	3		4.5	4.195	4.237	4.31067	0.134972		4.89	5.61	5.25	0.36			5.137	5.076	5.088	5.10033	0.026386		4.78	5.048	5.107	4.97833	0.142296		4.693	4.698	4.825	4.73867	0.061081		AcrIF2 bound Csy	313	322	YRQPKQKLDF	3		1.19	1.104	2.05	1.448	0.427124		1.832	1.79
Unbound Csy	313	322	YRQPKQKLDF	4		4.28	4.285	4.265	4.27667	0.00849837		4.91	5.264	5.087	0.177			4.974	4.913	4.928	4.93833	0.0259529		4.89	4.908	5.026	4.94133	0.0603177		4.673	4.577	4.737	4.66233	0.0657537		AcrIF2 bound Csy	313	322	YRQPKQKLDF	4		1.292	1.146		1.219	0.073		1.83	1.793
Unbound Csy	315	326	QPKQKLDFYTLL	3		6.57	6.82	6.79	6.72667	0.111455			6.37	6.79	0.42			6.94	7.13	7.18	7.08333	0.103387			6.97	6.91	6.94	0.03		7.03	6.88	7.04	6.98333	0.0731817		AcrIF2 bound Csy	315	326	QPKQKLDFYTLL	3		6.89	7.211		7.0505	0.1605		7.074	7.29
Unbound Csy	340	348	QQHYVIANL	1		0.46	0.58	0.64	0.56	0.0748331		2.23	2.252	2.241	0.011			3.526	3.548	3.622	3.56533	0.0410636		3.803	3.907	3.789	3.833	0.0526371		3.922	3.931	4.105	3.986	0.0842259		AcrIF2 bound Csy	340	348	QQHYVIANL	1		0.29	0.02		0.155	0.135		0.2	0.25
Unbound Csy	340	348	QQHYVIANL	2		0.645	0.484	0.69	0.606333	0.088432		1.91	1.981	1.9455	0.0355			3.32	3.44	3.546	3.43533	0.0923231		3.67	3.875	3.849	3.798	0.0911299		3.72	3.87	3.97	3.85333	0.10274		AcrIF2 bound Csy	340	348	QQHYVIANL	2		0.219	0.187	0.51	0.305333	0.14531		0.199	0.337
Unbound Csy	349	360	IRGGVFGEAEEK	2		5.42	5.45	5.42	5.435	0.015		4.95	5.07	5.01	0.06			6.003	5.838	5.943	5.928	0.0681909		5	5.762	6.88	5.88067	0.77208		6.24	5.749	6.233	6.074	0.229827		AcrIF2 bound Csy	349	360	IRGGVFGEAEEK	2		3.5	3.16	3.83	3.49667	0.273537		3.855	3.956
Cas6f
						15 seconds						180 seconds						1800 seconds						10800 seconds						108000 seconds												15 seconds						180 seconds
State	Start	End	Sequence	Charge		#D	#D	#D	average	st dev		#D	#D	average	st dev			#D	#D	#D	average	st dev		#D	#D	#D	average	st dev		#D	#D	#D	average	st dev		State	Start	End	Sequence	Charge		#D	#D	#D	average	st dev		#D	#D
Unbound Csy	7	20	IRLRPDPEFPPAQL	3		1.77	1.703	1.84	1.771	0.0559345		2.925	2.761	2.843	0.082			3.35	3.347	3.227	3.308	0.0572887		4.372	4.115	3.977	4.15467	0.163679		4.5	4.277	4.705	4.494	0.174782		AcrIF2 bound Csy	7	20	IRLRPDPEFPPAQL	3		1.26	0.986	1.35	1.19867	0.154802		2.023	1.88
Unbound Csy	8	11	RLRP	1		-0.05	0.11	0.22	0.0933333	0.110855		0.04	0.11	0.075	0.035			0.17	0.15	0.17	0.163333	0.00942809		0.06	0.11	0.16	0.11	0.0408248		0.19	0.11	0.13	0.143333	0.0339935		AcrIF2 bound Csy	8	11	RLRP	1		-0.04	0.2	0.24	0.133333	0.123648		0.08	0.25
Unbound Csy	19	23	QLMSV	1		2.66	2.584	2.53	2.59133	0.053325		2.69	2.81	2.75	0.06			2.94	2.89	2.89	2.90667	0.0235702		2.66	2.91	2.91	2.82667	0.117851		2.81	2.83	2.9	2.84667	0.0385861		AcrIF2 bound Csy	19	23	QLMSV	1		1.28	1.05	1.36	1.23	0.131403		2.23	2.22
Unbound Csy	23	25	VLF	1		0.12	0.012	0.04	0.0573333	0.0457627		0.29	0.28	0.285	0.005			0.29	0.26	0.18	0.243333	0.046428		0.16	0.26	0.3	0.24	0.0588784		0.43	0.25	0.24	0.306667	0.0873053		AcrIF2 bound Csy	23	25	VLF	1		0.14	0.005	0.07	0.0716667	0.0551261		0.26	0.18
Unbound Csy	34	38	AQGGD	1			0.6	0.63	0.615	0.015		0.64	0.61	0.625	0.015			0.76	0.65	0.5	0.636667	0.106562		0.78	0.72	0.75	0.75	0.0244949		0.77	0.98	0.7	0.816667	0.118977		AcrIF2 bound Csy	34	38	AQGGD	1		0.05	0.14		0.095	0.045		0.35	0.2
Unbound Csy	107	111	SNPER	2			0.09	0.1	0.095	0.005		0.04	0.145	0.0925	0.0525			0.096	0.063	0.17	0.109667	0.0447387		0.16	0.224	0.05	0.144667	0.0718579		0.22	0.29	0.13	0.213333	0.0654896		AcrIF2 bound Csy	107	111	SNPER	2		0.04	0.09		0.065	0.025		0.07	0.08
Unbound Csy	130	139	RIPDTVARAL	3		3.8	3.84	4.17	3.93667	0.165798			5.07	5.07	0			5.26	4.88	4.92	5.02	0.170489			5.31	5.41	5.36	0.05		5.28	5.36	5.33	5.32333	0.0329983		AcrIF2 bound Csy	130	139	RIPDTVARAL	3		3.32	2.96		3.14	0.18		3.95	4.23
Unbound Csy	137	146	RALDLPFVTL	2		1.035	0.954	0.984	0.991	0.0334365		2.426	2.342	2.384	0.042			2.68	2.613	2.663	2.652	0.0284371		2.585	2.793	2.628	2.66867	0.0896524		3.445	3.347	3.31	3.36733	0.0569581		AcrIF2 bound Csy	137	146	RALDLPFVTL	2		0.54	0.605	0.822	0.655667	0.120572		1.534	1.558
Unbound Csy	140	144	DLPFV	2			0.128	0.163	0.1455	0.0175		0.26	0.115	0.1875	0.0725			0.287	0.19	0.306	0.261	0.0508003		0.18	0.31	0.273	0.254333	0.054689		0.28	0.22	0.29	0.263333	0.0309121		AcrIF2 bound Csy	140	144	DLPFV	2		0.26	0.25		0.255	0.005		0.35	0.21
Unbound Csy	168	173	AEEGGF	2		0.11	0.113	0.025	0.0826667	0.0407949		0.17	0.33	0.25	0.08			0.359	0.4	0.38	0.379667	0.0167398		0.21	0.27	0.47	0.316667	0.111156		0.34	0.62	0.28	0.413333	0.148174		AcrIF2 bound Csy	168	173	AEEGGF	2		0.15	0.34		0.245	0.095		0.388	0.48
Unbound Csy	174	187	TCYGLSKGGFVPWF	2		1.282	1.315	1.243	1.28	0.0294279		1.594	1.52	1.557	0.037			2.318	2.147	2.14	2.20167	0.0823097		2.771	2.658	2.66	2.69633	0.0528036		3.559	3.744	3.463	3.58867	0.11662		AcrIF2 bound Csy	174	187	TCYGLSKGGFVPWF	2		0.695	0.612	0.529	0.612	0.0677692		1.05	1.021
Unbound Csy	177	187	GLSKGGFVPWF	2		2.17	2.147	2.193	2.17	0.0187794		2.195	2.24	2.2175	0.0225			2.269	2.361	2.263	2.29767	0.0448504		2.653	2.628	2.615	2.632	0.0157692		2.95	2.916	2.902	2.92267	0.020155		AcrIF2 bound Csy	177	187	GLSKGGFVPWF	2			0.947	1.173	1.06	0.113		1.495	1.505
Cas5f
						15 seconds						180 seconds						1800 seconds						10800 seconds						108000 seconds												15 seconds						180 seconds
State	Start	End	Sequence	Charge		#D	#D	#D	Average	St Dev		#D	#D	Average	St Dev			#D	#D	#D	Average	St Dev		#D	#D	#D	Average	St Dev		#D	#D	#D	Average	St Dev		State	Start	End	Sequence	Charge		#D	#D	#D	Average	St Dev		#D	#D
Unbound Csy	18	22	QNANA	1		0.218	0.184	0.203	0.201667	0.0139124								0.196	0.13	0.29	0.205333	0.0656523		0.5	0.201	0.196	0.299	0.142143		0.29	0.225	0.41	0.308333	0.0766304		AcrIF2 bound Csy	18	22	QNANA	1		0.09	0.21		0.15	0.06		0.3	0.149
Unbound Csy	23	37	ISSPLTWGFPSPGAF	2			4.444	4.54	4.492	0.048		5.136	4.709	4.9225	0.2135			5.52	5.28	5.34	5.38	0.10198		5.3	5.13	5.39	5.27333	0.107806		5.81	6.6	6.11	6.17333	0.325611		AcrIF2 bound Csy	23	37	ISSPLTWGFPSPGAF	2		0.05	0.04	0.07	0.0533333	0.0124722		0.02	0.04
Unbound Csy	38	52	TGFVHALQRRVGISL	2		6.846	5.616	6.039	6.167	0.510237		7.574	7.277	7.4255	0.1485			7.701	7.362	7.639	7.56733	0.147382		7.861	7.72	7.746	7.77567	0.0612663		7.583	7.708	7.755	7.682	0.0725856		AcrIF2 bound Csy	38	52	TGFVHALQRRVGISL	2		5.376	5.073	5.362	5.27033	0.139653		5.727	5.837
Unbound Csy	84	95	TRNPLNRDGSTA	2		3.93	3.914	3.584	3.80933	0.159469								4.54	4.43	4.31	4.42667	0.0939267			5.55		5.55	0		6.016	5.663	5.784	5.821	0.146467		AcrIF2 bound Csy	84	95	TRNPLNRDGSTA	2		0.616	0.509		0.5625	0.0535		0.924	0.916
Unbound Csy	97	105	IVEEGRAHL	2		3.95	4.074	4.22	4.08133	0.110349		3.43	4.13	3.78	0.35			4.093	4.376	4.499	4.32267	0.169985		5.04	5	4.05	4.69667	0.457554		4.3	4.33	4.47	4.36667	0.074087		AcrIF2 bound Csy	97	105	IVEEGRAHL	2		0.59	0.161		0.3755	0.2145		0.579	0.365
Unbound Csy	97	105	IVEEGRAHL	3		3.37	3.138	3.341	3.283	0.103212		4.08	3.75	3.915	0.165			4.12	3.908	3.874	3.96733	0.10884		3.42	3.96	3.9	3.76	0.241661		3.917	4.126	4.252	4.09833	0.138155		AcrIF2 bound Csy	97	105	IVEEGRAHL	3		0.256	0.365		0.3105	0.0545		0.405	0.413
Unbound Csy	103	108	AHLEVS	1		1.68	1.55	1.661	1.63033	0.0573314		2.134	2.026	2.08	0.054			2.493	2.22	2.2	2.30433	0.133657		2.68	2.31	2.461	2.48367	0.1519		2.42	2.301	2.394	2.37167	0.0510838		AcrIF2 bound Csy	103	108	AHLEVS	1		0.444	0.281		0.3625	0.0815		0.274	0.999
Unbound Csy	103	108	AHLEVS	2		2.038	1.455	1.708	1.73367	0.2387		2.187	2.154	2.1705	0.0165			2.325	2.243	2.323	2.297	0.0381925		2.309	2.367	2.357	2.34433	0.0253158		2.318	2.282	2.337	2.31233	0.0228084		AcrIF2 bound Csy	103	108	AHLEVS	2		0.091	0.05	0.161	0.100667	0.0458282		0.082	0.082
Unbound Csy	111	125	LGVHGDGLDDHPAQE	2		3.553	3.936	3.681	3.72333	0.159199			4.09	4.09	0			4.657	4.989	4.333	4.65967	0.267818			4.34	5.15	4.745	0.405		4.52	4.27	4.413	4.401	0.102414		AcrIF2 bound Csy	111	125	LGVHGDGLDDHPAQE	2		3.271	2.661		2.966	0.305		3.906	4.064
Unbound Csy	111	125	LGVHGDGLDDHPAQE	3		3.628	3.747	3.378	3.58433	0.153775		4.25	4.04	4.145	0.105			4.56	4.29	4.28	4.37667	0.129701		3.724	4.702	4.07	4.16533	0.404918		4.139	4.041	4.289	4.15633	0.101985		AcrIF2 bound Csy	111	125	LGVHGDGLDDHPAQE	3		2.774	2.678		2.726	0.048		3.973	4.04
Unbound Csy	117	135	GLDDHPAQEIARQVQEQAG	2		4.011	6.917	6.853	5.927	1.35507		9.243	9.055	9.149	0.094			10.08	9.887	9.969	9.97867	0.0790879		10.213	10.252	10.226	10.2303	0.0162138		10.055	10.139	10.3	10.1647	0.101654		AcrIF2 bound Csy	117	135	GLDDHPAQEIARQVQEQAG	2		7.194	6.233	6.355	6.594	0.427178		8.326	8.437
Unbound Csy	117	135	GLDDHPAQEIARQVQEQAG	3		7.21	7.497	6.92	7.209	0.23556		9.362	10.057	9.7095	0.3475			10.658	9.666	10.042	10.122	0.408914		10.312	10.157	10.185	10.218	0.0674438		10.08	9.938	10.195	10.071	0.105113		AcrIF2 bound Csy	117	135	GLDDHPAQEIARQVQEQAG	3		6.979	6.113	6.572	6.55467	0.353755		8.049	9.909
Unbound Csy	119	128	DDHPAQEIAR	3		1.91	1.49	1.56	1.65333	0.183727		2.17	2	2.085	0.085			2.01	1.79	2.033	1.94433	0.109533		2.15	1.84	1.95	1.98	0.128323		1.77	1.8	1.775	1.78167	0.0131233		AcrIF2 bound Csy	119	128	DDHPAQEIAR	3			1.257		1.257	0		1.14	1.23
Unbound Csy	134	147	AGAMRLAGGSILPW	3			0.91	1.24	1.075	0.165		4.78	4.8	4.79	0.01			4.89	5.39	5.59	5.29	0.294392		5.87	5.17	4.9	5.31333	0.408765		5.26	5.31	5.55	5.37333	0.126579		AcrIF2 bound Csy	134	147	AGAMRLAGGSILPW	3		0.81	0.73	1.54	1.02667	0.364448		1.56	1.53
Unbound Csy	163	177	GGSDEQRRKNQRRLT	3		3.79	3.53	3.941	3.75367	0.169746		5.04	5.29	5.165	0.125			6.01	5.79	5.87	5.89	0.0909212		7.28	7.343	6.97	7.19767	0.163026		7.506	7.17	7.27	7.31533	0.140867		AcrIF2 bound Csy	163	177	GGSDEQRRKNQRRLT	3		2.81	1.98		2.395	0.415		2.374	2.69
Unbound Csy	163	177	GGSDEQRRKNQRRLT	4		3.14	3.56	3.41	3.37	0.173781		4.38	4.98	4.68	0.3			6.52	6.298	6	6.27267	0.213044		7.4	7.491	6.906	7.26567	0.257022		7.594	7.21	8.13	7.64467	0.377293		AcrIF2 bound Csy	163	177	GGSDEQRRKNQRRLT	4		1.99	1.9		1.945	0.045		2.5	2.28
Unbound Csy	200	210	LRTTLPEATTL	2		4.892	4.547	4.55	4.663	0.161932		5.557	5.588	5.5725	0.0155			5.994	5.851	5.857	5.90067	0.0660421		6.21	5.964	5.929	6.03433	0.125034		5.765	5.793	6.033	5.86367	0.120281		AcrIF2 bound Csy	200	210	LRTTLPEATTL	2		2.999	2.699		2.849	0.15		4.478	4.575
Unbound Csy	221	232	FEPPATSSEEEA	3			3.349	3.18	3.2645	0.0845		3.679	3.425	3.552	0.127			3.87	3.669	3.73	3.75633	0.0841441		3.677	3.55	3.611	3.61267	0.0518609		3.28	3.695	3.882	3.619	0.251572		AcrIF2 bound Csy	221	232	FEPPATSSEEEA	3		1.889	0.878		1.3835	0.5055		1.544	1.59
Unbound Csy	228	238	SEEEASPPDAA	3			2.02	1.98	2	0.02		2.08	2.18	2.13	0.05			3.04	2.88	3.03	2.98333	0.0731817		3.21	2.98	2.34	2.84333	0.368088		3.06	3.26	3.73	3.35	0.280832		AcrIF2 bound Csy	228	238	SEEEASPPDAA	3		1.39	1.48		1.435	0.045		2	1.98
Unbound Csy	229	237	EEEASPPDA	1		3.54	4.09	2.88	3.50333	0.49466		3.68	3.75	3.715	0.035			4.29	4.25	4.16	4.23333	0.054365		3.82	4.216	4.416	4.15067	0.247663		4.098	3.99	4.265	4.11767	0.113126		AcrIF2 bound Csy	229	237	EEEASPPDA	1		4.05	4.037		4.0435	0.0065		4.34	4.427
Unbound Csy	229	237	EEEASPPDA	2		4.47	4.367	4.396	4.411	0.0433667		4.06	4.64	4.35	0.29			4.356	4.246	4.291	4.29767	0.0451541		4.51	4.328	4.288	4.37533	0.0966138		4.217	4.141	4.433	4.26367	0.123691		AcrIF2 bound Csy	229	237	EEEASPPDA	2		4.388	4.056		4.222	0.166		4.405	4.273
Unbound Csy	229	246	EEEASPPDAAWQVRDKPG	3			5.37	5.85	5.61	0.24		7.08	6.81	6.945	0.135			6.86	7.18	7.52	7.18667	0.269485		6.53	6.65	7.03	6.73667	0.213125		6.241	6.101	6.624	6.322	0.221063		AcrIF2 bound Csy	229	246	EEEASPPDAAWQVRDKPG	3		4.55	4.06	4.27	4.29333	0.200721		4.74	4.82
Unbound Csy	230	242	EEASPPDAAWQVR	2		6.65	6.77	6.82	6.74667	0.0713364		6.05	6.64	6.345	0.295			6.986	6.74	6.63	6.78533	0.14883		6.12	6.483	6.7	6.43433	0.239272		6.643	6.331	6.471	6.48167	0.127597		AcrIF2 bound Csy	230	242	EEASPPDAAWQVR	2		6.846	6.885		6.8655	0.0195		6.956	6.915
Unbound Csy	230	242	EEASPPDAAWQVR	3		6.43	6.33	6.22	6.32667	0.0857645			6.98	6.98	0			6.19	6.02	6.39	6.2	0.151217			6.06	6.27	6.165	0.105		6.13	6.46	6.01	6.2	0.190263		AcrIF2 bound Csy	230	242	EEASPPDAAWQVR	3		6.35	6.07		6.21	0.14		6.37	6.19
Unbound Csy	290	302	LSPHRVAALSDLL	3			4.01	4.35	4.18	0.17								5.165	5.105	5.038	5.10267	0.0518738			5.254		5.254	0		4.99	5	5.03	5.00667	0.0169967		AcrIF2 bound Csy	290	302	LSPHRVAALSDLL	3		1.96	1.44		1.7	0.26		3.11	2.96
Unbound Csy	300	307	DLLWYHHA	2			2.99	3.26	3.125	0.135		3.94	4.007	3.9735	0.0335			4.24	4.115	4.081	4.14533	0.0683634		4.39	4.139	4.032	4.187	0.150042		3.947	3.864	4.02	3.94367	0.0637303		AcrIF2 bound Csy	300	307	DLLWYHHA	2			2.941	3.15	3.0455	0.1045		3.588	3.72
[truncated: 18 more columns]

## Sheet: AcrIF9 and ssDNA
Cas8f
						15 seconds						180 seconds						1800 seconds						10800 seconds						108000 seconds												15 seconds						180 seconds
State	Start	End	Sequence	Charge		#D	#D	#D	average	st dev		#D	#D	#D	average	st dev		#D	#D	#D	average	st dev		#D	#D	#D	average	st dev		#D	#D	#D	average	st dev		State	Start	End	Sequence	Charge		#D	#D	#D	average	st dev		#D	#D
Unbound Csy	2	15	TSPLPTPTWQELRQ	2		5.241	5.258	5.301	5.26667	0.0252499		5.916	6.033	5.895	5.948	0.0607124		6.575	6.406	6.451	6.47733	0.0714625		7.356	7.054	7.191	7.20033	0.123467		7.959	7.425	7.617	7.667	0.220853		ssDNA bound Csy	2	15	TSPLPTPTWQELRQ	2		5.286	5.201	5.147	5.21133	0.057215		5.384	5.867
Unbound Csy	4	20	PLPTPTWQELRQFIESF	2		1.18	1.87	1.575	1.54167	0.282676		2.369	2.628	2.137	2.378	0.200551		2.5	2.944	2.63	2.69133	0.186378		3.379	3.485	3.128	3.33067	0.149698		4.421	4.108	4.235	4.25467	0.128536		ssDNA bound Csy	4	20	PLPTPTWQELRQFIESF	2		1.233	1.552	1.933	1.57267	0.286147		2.129	2.365
Unbound Csy	28	31	KLDK	1		0.01	0.19	0.01	0.07	0.0848528		0	0.07	0.15	0.0733333	0.0612826		0.17	0.21	0.16	0.18	0.0216025		0.67	0.47	0.57	0.57	0.0816497		0.74	0.75	0.91	0.8	0.0778888		ssDNA bound Csy	28	31	KLDK	1		0.1	0.022	0.46	0.194	0.190767		0.169	0.384
Unbound Csy	32	38	LQPDEDD	1		2.355	2.491	2.323	2.38967	0.0728347		2.345	2.526	2.391	2.42067	0.0768129		2.4	2.351	2.44	2.397	0.036396		2.648	2.505	2.61	2.58767	0.0604777		3.351	3.088	2.997	3.14533	0.150098		ssDNA bound Csy	32	38	LQPDEDD	1		2.2	2.173	2.08	2.151	0.0514004		2.285	2.16
Unbound Csy	35	40	DEDDKR	1		0.49		0.489	0.4895	0.0005		0.19	0.43	0.969	0.529667	0.325741		0.69	0.49	0.513	0.564333	0.0893545		0.91	1.04	0.49	0.813333	0.23471		1.83	1.76	1.63	1.74	0.0828654		ssDNA bound Csy	35	40	DEDDKR	1		0.45	0.156		0.303	0.147		0.643	0.471
Unbound Csy	45	54	ATHRREAWLA	2		1.36	2.33	1.86	1.85	0.396064		2.62	3.24	3.063	2.97433	0.260763			3.671	3.399	3.535	0.136		3.599	3.906		3.7525	0.1535		4.638	4.501	4.319	4.486	0.130662		ssDNA bound Csy	45	54	ATHRREAWLA	2			2.641		2.641	0		3.241	3.117
Unbound Csy	56	65	AARRVGQLQL	3		2.048	2.326	1.859	2.07767	0.191803		2.426	2.28	2.509	2.405	0.0946608		4.128		4.492	4.31	0.182		5.329	5.03	5.382	5.247	0.15496		6.558	6.013	5.563	6.04467	0.406824		ssDNA bound Csy	56	65	AARRVGQLQL	3		0.971	0.923	1.187	1.027	0.114822		1.251	1.365
Unbound Csy	56	72	AARRVGQLQLVTHTLKP	3		1.338	2.06	1.294	1.564	0.351185		2.23	2.022	1.608	1.95333	0.258531		1.997	1.92	1.907	1.94133	0.0397185		2.496	2.436	2.543	2.49167	0.0437899		2.98	2.34	2.54	2.62	0.267333		ssDNA bound Csy	56	72	AARRVGQLQLVTHTLKP	3		1.68	1.781	2.24	1.90033	0.243694		1.924	1.42
Unbound Csy	56	72	AARRVGQLQLVTHTLKP	4		0.812	1.018	0.912	0.914	0.084111		1.139	1.608	1.131	1.29267	0.222998		1.866	1.902	1.736	1.83467	0.0712991		2.854	2.87	2.903	2.87567	0.0204015		4.007	3.777	3.874	3.886	0.0942797		ssDNA bound Csy	56	72	AARRVGQLQLVTHTLKP	4		1.32	1.602	1.18	1.36733	0.175502		1.257	1.994
Unbound Csy	65	70	LVTHTL	2		0.684	0.43	0.368	0.494	0.136714		1.058	1.072	1.047	1.059	0.0102307		1.117	1.133	1.034	1.09467	0.0433923		1.337	1.412	1.35	1.36633	0.0327244		1.908	1.683	1.787	1.79267	0.0919432		ssDNA bound Csy	65	70	LVTHTL	2		1.05	0.666	0.55	0.755333	0.213675		0.73	1.176
Unbound Csy	79	84	GSNLHS	2		0.51	0.6	0.305	0.471667	0.123446		0.32	0.51	0.48	0.436667	0.0834		0.438	0.405	0.593	0.478667	0.0819607		0.591	0.596	0.669	0.618667	0.0356495		1.321	1.308	1.058	1.229	0.121032		ssDNA bound Csy	79	84	GSNLHS	2		0.32	0.401		0.3605	0.0405		0.481	0.371
Unbound Csy	83	103	HSLPQAPGQPGLAGSHELGDR	3		4.97		4.673	4.8215	0.1485		5.857	6.05	5.758	5.88833	0.12125		6.355	5.977	6.027	6.11967	0.167653		6.54	6.246	6.332	6.37267	0.123422		7.756	6.743	7.337	7.27867	0.415607		ssDNA bound Csy	83	103	HSLPQAPGQPGLAGSHELGDR	3			5.152	6.29	5.721	0.569		5.81	5.98
Unbound Csy	113	126	AALDVFKFLSLQYQ	3		7.322	6.637	6.923	6.96067	0.280916		7.94	7.987	7.888	7.93833	0.0404338		7.954	7.94	7.968	7.954	0.011431		8.667	7.613	8.351	8.21033	0.44164		10.992	10.597	10.494	10.6943	0.214641		ssDNA bound Csy	113	126	AALDVFKFLSLQYQ	3		6.356	7.218	5.171	6.24833	0.839145		7.3	6.613
Unbound Csy	135	144	TEDSAEALQA	2		0.388	0.387	0.272	0.349	0.0544488		0.358	0.334	0.36	0.350667	0.0118134		0.365	0.277	0.408	0.35	0.0545222		0.362	0.35	0.362	0.358	0.00565685		0.325	0.38	0.38	0.361667	0.0259272		ssDNA bound Csy	135	144	TEDSAEALQA	2		0.38	0.34	0.3	0.34	0.0326599		0.26	0.39
Unbound Csy	135	150	TEDSAEALQALSDNAE	3		2.049	1.287	1.572	1.636	0.31436		3.013	2.81	2.931	2.918	0.0833827		4.138	4.076	4.189	4.13433	0.0462049		4.077	4.335	4.258	4.22333	0.108143		4.273	4.138	3.909	4.10667	0.150245		ssDNA bound Csy	135	150	TEDSAEALQALSDNAE	3		2.658	2.442	1.91	2.33667	0.314322		3.307	3.363
Unbound Csy	143	154	QALSDNAEQARE	2		4.107	4.63	4.02	4.25233	0.269402		4.433	4.483	4.429	4.44833	0.0245674		5.027	4.85	4.942	4.93967	0.0722788		5.541	5.707	5.803	5.68367	0.108226		6.557	6.184	6.376	6.37233	0.152299		ssDNA bound Csy	143	154	QALSDNAEQARE	2		3.844	3.698	4.274	3.93867	0.244493		3.973	3.958
Unbound Csy	145	150	LSDNAE	1		1.06	0.36	1.09	0.836667	0.337277		2.22	2.1	2.33	2.21667	0.0939267		2.76	2.69	2.27	2.57333	0.216384		2.8	2.83	2.61	2.74667	0.0974109			2.69	2.62	2.655	0.035		ssDNA bound Csy	145	150	LSDNAE	1		0.57	0.32	0.18	0.356667	0.161314		0.82	0.95
Unbound Csy	194	204	FPTSLVHHVHA	3		5.547	4.826	5.118	5.16367	0.296113		5.926	5.824	5.791	5.847	0.057463		5.899	5.674	6.205	5.926	0.217619		5.985	5.88	6.274	6.04633	0.166594		6.64	6.69	6.53	6.62	0.0668331		ssDNA bound Csy	194	204	FPTSLVHHVHA	3		4.579	4.959	4.698	4.74533	0.158704		5.261	5.472
Unbound Csy	195	205	PTSLVHHVHAL	2		1.355	2.255	1.586	1.732	0.381652		2.602	2.622	2.999	2.741	0.182616		3.216	3.328	3.199	3.24767	0.0572266		3.544	3.825	3.758	3.709	0.119836		3.579	3.87	4.099	3.84933	0.212791		ssDNA bound Csy	195	205	PTSLVHHVHAL	2		2.8	2.53	2.55	2.62667	0.122837		2.689	2.716
Unbound Csy	213	227	DAAKAAREARSRQES	3		2.46	2.001	1.842	2.101	0.262019		3.22	3.647	2.69	3.18567	0.391447		3.327	3.51	3.44	3.42567	0.0753938		3.74	3.87	3.522	3.71067	0.143577		4.42	4.47	4.25	4.38	0.094163		ssDNA bound Csy	213	227	DAAKAAREARSRQES	3		2.46	2.26	2.539	2.41967	0.117418		2.84	3.06
Unbound Csy	265	276	LPSLPPNWQRQN	3		0.27	0.24	0.159	0.223	0.0468828		0.286	0.288	0.21	0.261333	0.0363073		1.07	1.118	1.101	1.09633	0.0198718		2.526	2.299	2.284	2.36967	0.110714		4.13	3.873	4.399	4.134	0.214757		ssDNA bound Csy	265	276	LPSLPPNWQRQN	3		0.445	0.223	0.72	0.462667	0.203284		0.468	0.578
Unbound Csy	305	312	QRFLAKTV	3		2.695	2.88	2.79	2.78833	0.0755351		3.065	3.176	3.177	3.13933	0.0525632		3.318	3.2	3.246	3.25467	0.0485615		3.316	3.271	3.29	3.29233	0.0184451		3.952	3.714	3.804	3.82333	0.0981201		ssDNA bound Csy	305	312	QRFLAKTV	3		2.89	2.8	2.64	2.77667	0.103387		3.227	3.05
Unbound Csy	308	316	LAKTVHNNL	2		3.923	3.38	4.235	3.846	0.353273		4.25	4.063	4.104	4.139	0.0802538		4.09	4.09	4.025	4.06833	0.0306413		3.995	3.95	3.917	3.954	0.0319687		4.103	3.904	4.123	4.04333	0.0988613		ssDNA bound Csy	308	316	LAKTVHNNL	2		3.01	3.11	3.29	3.13667	0.115854		3.28	3.265
Unbound Csy	308	316	LAKTVHNNL	3		3.97	3.788	4.04	3.93267	0.106212		4.05	4.15	4.01	4.07	0.0588784		4.017	3.985	4.092	4.03133	0.0448429		4.11	3.98	3.948	4.01267	0.0700539		4.02	3.92	4.034	3.99133	0.0507631		ssDNA bound Csy	308	316	LAKTVHNNL	3		3.001	3.133	2.927	3.02033	0.085203		3.273	3.285
Unbound Csy	327	331	AQICD	1		1.51		1.691	1.6005	0.0905		1.885	1.813	1.78	1.826	0.0438406		1.869	1.746	2.065	1.89333	0.131363		2.09	1.854	1.801	1.915	0.125621		2.45	2.39	2.21	2.35	0.10198		ssDNA bound Csy	327	331	AQICD	1		0.79	1.372		1.081	0.291		1.98	1.7
Unbound Csy	333	340	ALQYAARL	2		1.165	1.55	1.59	1.435	0.191616		2.93		2.61	2.77	0.16		2.89	2.88	3.35	3.04	0.219241		2.877	3.43	3.22	3.17567	0.227927		3.448	3.032	3.12	3.2	0.179005		ssDNA bound Csy	333	340	ALQYAARL	2		1.83	1.393	1.75	1.65767	0.189976		1.27	1.193
Unbound Csy	341	355	RELEPGWSATPGCQL	2		2.592	3.07	2.517	2.72633	0.24493		3.213	3.282	3.208	3.23433	0.0337672		3.707	3.699	3.797	3.73433	0.0444322		4.76	4.739	4.782	4.76033	0.0175563		7.51	6.62	6.82	6.98333	0.381255		ssDNA bound Csy	341	355	RELEPGWSATPGCQL	2		2.462	2.251	2.386	2.36633	0.0872557		2.795	2.991
Unbound Csy	356	367	HDAEQLWLDPLR	3		0.68	0.786	0.493	0.653	0.121131		0.79	0.78	0.814	0.794667	0.0142673		0.849	0.803	0.917	0.856333	0.0468283		1.196	1.94	1.836	1.65733	0.328963		2.776	2.461	2.525	2.58733	0.135942		ssDNA bound Csy	356	367	HDAEQLWLDPLR	3		0.573	0.405	0.566	0.514667	0.0775987		0.716	0.709
Unbound Csy	362	374	WLDPLRAQTDETF	2				2.358	2.358	0		3.639	3.648	3.441	3.576	0.0955301		4.58	4.691	4.844	4.705	0.108231		5.073	5.15	5.01	5.07767	0.0572499		5.2	5.251	5.36	5.27033	0.066735		ssDNA bound Csy	362	374	WLDPLRAQTDETF	2		2.49	2.121	2.65	2.42033	0.22151		2.614	3.016
Unbound Csy	362	375	WLDPLRAQTDETFL	2		2.08		2.241	2.1605	0.0805		3.23	2.935	3.045	3.07	0.121724		4.112	4.087	4.265	4.15467	0.0786822		5.353	4.847	4.695	4.965	0.281288		4.81	4.82	5.506	5.04533	0.325766		ssDNA bound Csy	362	375	WLDPLRAQTDETFL	2		2.34	1.766	2.75	2.28533	0.403572		2.53	2.831
Unbound Csy	363	367	LDPLR	2		0.16	0.22	0.14	0.173333	0.0339935		0.223	0.173	0.1	0.165333	0.0505063		0.183	0.274	0.061	0.172667	0.0872633		0.3	0.25	0.22	0.256667	0.0329983		0.46	0.31	0.3	0.356667	0.0731817		ssDNA bound Csy	371	375	DETFL	1		0.44	0.27		0.355	0.085		0.43	0.3
Unbound Csy	371	375	DETFL	1		0.274	0.28	0.388	0.314	0.0523832		0.416	0.512	0.389	0.439	0.0527826		0.536	0.565	0.396	0.499	0.073788		0.604	0.645	0.595	0.614667	0.0217613		1.616	1.278	1.257	1.38367	0.164508		ssDNA bound Csy	395	413	LNRAVSSDSQILGSPEAAQ	2		8.008	7.023	7.79	7.607	0.422432		7.468	7.71
Unbound Csy	395	413	LNRAVSSDSQILGSPEAAQ	2		9.697	9.721	9.339	9.58567	0.174695		10.431	10.743	10.083	10.419	0.269577		11.545	11.318	11.491	11.4513	0.096824		11.504	11.95	11.641	11.6983	0.186537		11.75	11.45	11.218	11.4727	0.217779		ssDNA bound Csy	423	427	TMFKE	2		0.146	0.099	0.376	0.207	0.121032		0.357	0.169
Unbound Csy	423	427	TMFKE	2		0.323	0.73	0.212	0.421667	0.222684		1.115	1.008	1.043	1.05533	0.0445446		2.045	1.967	1.945	1.98567	0.0429056		2.291	2.32	2.36	2.32367	0.0282882		2.425	2.255	2.287	2.32233	0.0737624		ssDNA bound Csy	424	429	MFKEIL	1		1.949	1.887	2	1.94533	0.0462049		1.928	2.143
Unbound Csy	424	429	MFKEIL	1		3.028	2.72	3.074	2.94067	0.157161		3.253	3.051	3.378	3.22733	0.134725		3.339	3.342	3.346	3.34233	0.00286744		3.229	3.341	3.36	3.31	0.0577985		3.33	3.23	3.66	3.40667	0.183727		ssDNA bound Csy	425	429	FKEIL	2		1	0.998	1.091	1.02967	0.0433769		1.463	1.547
Unbound Csy	425	429	FKEIL	2		0.127	0.443	0.199	0.256333	0.135227		0.37	0.388	0.365	0.374333	0.00987702		1.49	1.526	1.482	1.49933	0.0191369		2.288	2.346	2.342	2.32533	0.0264491		2.362	2.248	2.302	2.304	0.0465618
Cas7f																																				Cas7f
						15 seconds						180 seconds						1800 seconds						10800 seconds						108000 seconds												15 seconds						180 seconds
State	Start	End	Sequence	Charge		#D	#D	#D	average	st dev		#D	#D	#D	average	st dev		#D	#D	#D	average	st dev		#D	#D	#D	average	st dev		#D	#D	#D	average	st dev		State	Start	End	Sequence	Charge		#D	#D	#D	average	st dev		#D	#D
Unbound Csy	1	13	MKSSHHHHHHENL	4		1.168		1.208	1.188	0.02		1.134	1.149	1.119	1.134	0.0122474		1.17	1.08	1.159	1.13633	0.040086		1.136	1.088	1.172	1.132	0.0344093		1.387	1.156	1.159	1.234	0.108194		ssDNA bound Csy	14	24	YFQSNASKPIL	2		5.495	5.427	5.446	5.456	0.0286473		5.116	5.238
Unbound Csy	14	24	YFQSNASKPIL	2		5.325	5.28	5.711	5.43867	0.193443		5.5	5.61	5.49	5.53333	0.054365		5.431	5.339	5.428	5.39933	0.0426797		5.398	5.295	5.356	5.34967	0.0422874		5.63	5.36	5.51	5.5	0.110454		ssDNA bound Csy	14	26	YFQSNASKPILST	2		5.359	5.67	5.24	5.423	0.181286		6.053	6.06
Unbound Csy	14	26	YFQSNASKPILST	2		6.281	6.185	6.285	6.25033	0.0462265		6.48	6.634	6.23	6.448	0.166477		6.5	6.84	6.87	6.73667	0.167796		6.67	6.7	6.77	6.71333	0.0418994		6.745	6.72	6.88	6.78167	0.0702772		ssDNA bound Csy	31	40	AFERKLDPSD	2		0.78	0.486	0.95	0.738667	0.191669		0.703	0.894
Unbound Csy	31	40	AFERKLDPSD	2		0.73	0.98	0.665	0.791667	0.13579		0.871	0.748	0.833	0.817333	0.051422		0.893	0.973	0.886	0.917333	0.0394659		1.095	1.059	1.207	1.12033	0.0630203		1.737	1.408	1.505	1.55	0.138031		ssDNA bound Csy	31	42	AFERKLDPSDAL	2		0.567	0.437	0.697	0.567	0.106145		0.718	0.694
Unbound Csy	31	42	AFERKLDPSDAL	2		0.808	0.802	0.638	0.749333	0.0787627		0.816	0.808	0.797	0.807	0.00778888		0.866	0.861	0.822	0.849667	0.0196695		1.018	1.005	0.981	1.00133	0.0153261		1.487	1.334	1.369	1.39667	0.065454		ssDNA bound Csy	31	43	AFERKLDPSDALM	2		0.668	0.493	0.914	0.691667	0.172685		0.92	0.848
Unbound Csy	31	43	AFERKLDPSDALM	2		0.52	0.73	0.713	0.654333	0.0952412		0.951	0.786	0.855	0.864	0.0676609		1.59	0.949	0.84	1.12633	0.330868		1.79	1.14	1.728	1.55267	0.292895		3.035	2.344	2.173	2.51733	0.372643		ssDNA bound Csy	33	43	ERKLDPSDALM	2		0.13	0.01	0.15	0.0966667	0.0618241		0.123	0.086
Unbound Csy	33	43	ERKLDPSDALM	2		0.55	0.13	0.14	0.273333	0.195675		0.241	0.377	0.227	0.281667	0.0676527		0.28	0.28	0.289	0.283	0.00424264		0.344	0.287	0.384	0.338333	0.0398023		0.87	0.85	0.816	0.845333	0.022291		ssDNA bound Csy	43	61	MSAGAWAQRDASQEWPAVT	2		6.368	6.276	6.004	6.216	0.15454		7.51	8.01
Unbound Csy	43	61	MSAGAWAQRDASQEWPAVT	2		5.696	5.417	6.224	5.779	0.334643		8.492	8.261	8.458	8.40367	0.101831		9.591	9.472	9.604	9.55567	0.0593988		10.137	9.917	10.17	10.0747	0.112298		10.515	10.072	9.986	10.191	0.231777		ssDNA bound Csy	49	61	AQRDASQEWPAVT	2		3.49	5.01	4.52	4.34	0.633456		3.56	4.748
Unbound Csy	49	61	AQRDASQEWPAVT	2		4.65	4.441	4.897	4.66267	0.186377		4.95	5.26	5.43	5.21333	0.198718		5.65	5.85	5.63	5.71	0.0993311		6.41	6.06	5.66	6.04333	0.306413		6.01	5.72	6.65	6.12667	0.38853		ssDNA bound Csy	95	109	QTVDVANLPSDADTL	2		1.413	1.864	1.98	1.75233	0.244574		2.39	2.473
Unbound Csy	95	109	QTVDVANLPSDADTL	2		1.382	1.68	1.9	1.654	0.21227		2.866	3.17	2.617	2.88433	0.226133		3.5	2.96	3.345	3.26833	0.227022		3.709	3.44	3.71	3.61967	0.127044		5.149	4.041	3.933	4.37433	0.549544		ssDNA bound Csy	99	113	VANLPSDADTLKVRF	3		2.244	1.977	2.176	2.13233	0.113291		1.758	2.417
Unbound Csy	99	113	VANLPSDADTLKVRF	3		2.76	1.924	2.64	2.44133	0.369076		2.666	3.212	2.68	2.85267	0.254151		3.466	3.506	3.029	3.33367	0.21605		3.488	4.28	3.398	3.722	0.396273		4.72	3.977	4.23	4.309	0.308429		ssDNA bound Csy	130	136	AAYRDKL	3		0.525	0.209	0.46	0.398	0.136252		0.432	0.404
Unbound Csy	130	136	AAYRDKL	3		0.224	0.45	0.329	0.334333	0.0923412		0.323	0.357	0.32	0.333333	0.0167796		0.655	0.674	0.647	0.658667	0.0113235		1.385	1.413	1.429	1.409	0.0181842		2.209	2.111	2.091	2.137	0.0515623		ssDNA bound Csy	143	152	YVNDQGFAEL	2		1.8	1.845	1.699	1.78133	0.0610483		3.317	2.94
Unbound Csy	143	152	YVNDQGFAEL	2		1.945	1.238	1.593	1.592	0.288632		3.138	2.73	2.965	2.94433	0.167205		3.786	3.672	4.05	3.836	0.158316		4.445	4.719	4.809	4.65767	0.154802		5.294	5.145	4.781	5.07333	0.215475		ssDNA bound Csy	195	210	DALAIGLRDFKADAEL	3		5.79	7.756	5.9	6.482	0.901973		9.723	10.34
Unbound Csy	195	210	DALAIGLRDFKADAEL	3		5.04		6.83	5.935	0.895		9.431		9.244	9.3375	0.0935		10.211	9.933	10.109	10.0843	0.114825		10.139	9.709	10.116	9.988	0.197506		9.62	10.54		10.08	0.46		ssDNA bound Csy	198	210	AIGLRDFKADAEL	2		5.737	5.858	5.228	5.60767	0.272972		6.439	6.504
Unbound Csy	198	210	AIGLRDFKADAEL	2		5.12	4.743	5.911	5.258	0.486716		6.812	6.18	6.779	6.59033	0.290462		6.62	6.52	6.677	6.60567	0.0648914		6.712	6.64	6.521	6.62433	0.0787584		6.96	6.541	7.12	6.87367	0.244132		ssDNA bound Csy	198	213	AIGLRDFKADAELDAL	3			6.808	5.74	6.274	0.534		9.744	8.21
Unbound Csy	198	213	AIGLRDFKADAELDAL	3		5	6.78		5.89	0.89		9.453	9.4	9.265	9.37267	0.0791468		10.233	9.954	10.13	10.1057	0.115194		10.161	9.73	10.137	10.0093	0.197761		9.64	10.56		10.1	0.46		ssDNA bound Csy	216	228	LIASGLSGSGHVL	2		2.787	2.338	2.986	2.70367	0.271028		2.668	2.894
Unbound Csy	216	228	LIASGLSGSGHVL	2		0.887	2.327	2.015	1.743	0.61854		2.61	2.683	2.695	2.66267	0.0375618		3.108	3.282	2.961	3.117	0.131202		3.421	3.428	3.359	3.40267	0.031009		4.131	4.341	4.137	4.203	0.0976115		ssDNA bound Csy	217	229	IASGLSGSGHVLL	2		2.612	2.639	2.351	2.534	0.129869		2.921	3.235
Unbound Csy	217	229	IASGLSGSGHVLL	2		1.86	1.24	2.59	1.89667	0.551745		3.86	3.197	3.43	3.49567	0.274623		3.517	3.442	3.572	3.51033	0.0532812		3.921	3.808	3.852	3.86033	0.0465069		5.17	4.774	5.08	5.008	0.169493		ssDNA bound Csy	234	244	FARIGDGQEVF	2		0.443	0.716	0.647	0.602	0.115905		1.003	0.574
Unbound Csy	234	244	FARIGDGQEVF	2		0.323	0.608	0.431	0.454	0.117482		0.84	0.39	0.73	0.653333	0.191543		1.2	1.31	1.02	1.17667	0.119536		1.268	1.76	1.285	1.43767	0.22803		1.49	1.5	1.33	1.44	0.0778888		ssDNA bound Csy	234	249	FARIGDGQEVFPSQEL	2		0.599	0.214	1.022	0.611667	0.329986		0.896	1.123
Unbound Csy	234	249	FARIGDGQEVFPSQEL	2		0.182	0.544	0.283	0.336333	0.152522		0.78	0.806	0.457	0.681	0.158747		1.278	1.262	1.223	1.25433	0.0230988		2.038	1.974	2.163	2.05833	0.0784871		2.814	2.621	2.635	2.69	0.0878673		ssDNA bound Csy	235	248	ARIGDGQEVFPSQE	2		0.747	0.54	0.737	0.674667	0.0953112		0.901	1.168
Unbound Csy	235	248	ARIGDGQEVFPSQE	2		0.796	0.869	0.713	0.792667	0.0637303		1.159	1.177	1.194	1.17667	0.0142906		1.644	1.371	1.749	1.588	0.159317		2.672	2.167	2.52	2.453	0.211539		3.975	3.371	3.324	3.55667	0.296428		ssDNA bound Csy	239	246	DGQEVFPS	2		0.74	0.416	0.77	0.642	0.160275		1.141	2.014
Unbound Csy	239	246	DGQEVFPS	2		1.342	1.52	1.5	1.454	0.0796157		1.74	1.539	1.31	1.52967	0.175671		1.893	1.547	1.647	1.69567	0.145385		2.023	1.845	2.001	1.95633	0.0792352		2.361	2.207	2.263	2.277	0.0636448		ssDNA bound Csy	250	265	ILDKGDKKGQKSKTLY	4		3.8	4.34	3.48	3.87333	0.354902		4.23	5.18
Unbound Csy	250	265	ILDKGDKKGQKSKTLY	4		4.845		4.904	4.8745	0.0295		5.985	6.17	5.83	5.995	0.138984		6.29	6.116	6.742	6.38267	0.26383		6.547	6.67	6.12	6.44567	0.235692		6.59	6.78	6.74	6.70333	0.0817856		ssDNA bound Csy	276	284	QKIGNALRT	2			1.29		1.29	0		1.82	1.63
Unbound Csy	276	284	QKIGNALRT	2		0.852		0.97	0.911	0.059		1.93	1.72	1.61	1.75333	0.132749		2.606	2.757	2.746	2.703	0.0687362		3.557	3.599	3.671	3.609	0.0470744		4.377	4.128	3.852	4.119	0.214425		ssDNA bound Csy	285	312	IDTWYPDEDGLGPIAVEPYGSVTSQGKA	3		4.764	5.223	3.998	4.66167	0.505312		5.527	5.373
Unbound Csy	285	312	IDTWYPDEDGLGPIAVEPYGSVTSQGKA	3		4.928	3.958	5.099	4.66167	0.502441		7.508	6.432	7.6	7.18	0.530248		8.96	9.27	10.94	9.72333	0.869572		9.447	9.87	11.75	10.3557	1.00095		10.867	10.887	10.345	10.6997	0.25092		ssDNA bound Csy	313	322	YRQPKQKLDF	2		1.25	1.175	1.67	1.365	0.21783		1.81	1.986
Unbound Csy	313	322	YRQPKQKLDF	2		1.065	1.371	1.117	1.18433	0.13369		1.869	1.76	1.855	1.828	0.0484218		2.628	2.564	2.603	2.59833	0.0263354		3.268	3.163	3.319	3.25	0.0649461		4.114	3.906	4.004	4.008	0.0849627		ssDNA bound Csy	340	348	QQHYVIANL	2		0.224	0.153	0.321	0.232667	0.068859		0.246	0.222
Unbound Csy	340	348	QQHYVIANL	2		0.032	0.203	0.13	0.121667	0.0700587		0.166	0.148	0.175	0.163	0.011225		0.22	0.13	0.161	0.170333	0.0373304		0.168	0.254	0.164	0.195333	0.0415157		0.18	0.27	0.18	0.21	0.0424264		ssDNA bound Csy	349	360	IRGGVFGEAEEK	2		3.07	2.613	2.835	2.83933	0.186595		3.097	3.252
Unbound Csy	349	360	IRGGVFGEAEEK	2			2.744	3.405	3.0745	0.3305		4.149	4.097	4.204	4.15	0.0436883		4.78	4.788	4.829	4.799	0.0214631		5.121	5.028	4.992	5.047	0.0543507		5.3	5.23	5.23	5.25333	0.0329983		ssDNA bound Csy	349	360	IRGGVFGEAEEK	3		3.177	2.641	2.742	2.85333	0.232552		3.126	3.255
Unbound Csy	349	360	IRGGVFGEAEEK	3		2.545	2.309	3.292	2.71533	0.418993		4.275	4.165	4.363	4.26767	0.0809993		4.886	4.781	4.926	4.86433	0.0611465		4.963	4.986	5.116	5.02167	0.0673614		5.175	5.151	5.112	5.146	0.0259615
Cas6f
						15 seconds						180 seconds						1800 seconds						10800 seconds						108000 seconds												15 seconds						180 seconds
State	Start	End	Sequence	Charge		#D	#D	#D	average	st dev		#D	#D	#D	average	st dev		#D	#D	#D	average	st dev		#D	#D	#D	average	st dev		#D	#D	#D	average	st dev		State	Start	End	Sequence	Charge		#D	#D	#D	average	st dev		#D	#D
Unbound Csy	7	20	IRLRPDPEFPPAQL	3		1.324	1.503	1.28	1.369	0.09644		2.097	2.096	2.096	2.09633	0.000471405		2.42	1.745	2.062	2.07567	0.275737		2.073	1.761	2.528	2.12067	0.314935		4.934	4.552	4.521	4.669	0.18781		ssDNA bound Csy	7	20	IRLRPDPEFPPAQL	3		1.134	1.471	1.68	1.42833	0.224936		1.777	1.651
Unbound Csy	19	23	QLMSV	6		1.76	1.8	1.56	1.70667	0.104987		2.7	2.57	2.66	2.64333	0.054365		3.16	3.07	3.11	3.11333	0.0368179		3.27	3.17	3.26	3.23333	0.0449691		3.45	3.26	3.16	3.29	0.120277		ssDNA bound Csy	19	23	QLMSV	6		0.9	0.76	0.89	0.85	0.0637704		1.61	0.96
Unbound Csy	21	31	MSVLFGKLHQA	2		1.093	1.37	1.229	1.23067	0.113091		2.908	2.958	2.768	2.878	0.0804156		3.009	3.146	3.187	3.114	0.0761096		3.063	3.27	3.32	3.21767	0.111254		3.76	2.72	3.74	3.40667	0.485615		ssDNA bound Csy	21	31	MSVLFGKLHQA	2		5.06	4.46	5.23	4.91667	0.330286		5.02	4.7
Unbound Csy	31	45	ALVAQGGDRIGVSFP	2		0.313	0.44	0.385	0.379333	0.0520021		0.552	0.668	0.61	0.61	0.0473568		1.526	1.919	1.337	1.594	0.242417		2.167	2.228	2.124	2.173	0.0426693		3.127	2.952	3.014	3.031	0.0724477		ssDNA bound Csy	31	45	ALVAQGGDRIGVSFP	2		1.01	0.989	0.96	0.986333	0.0204993		1.124	1.75
Unbound Csy	107	111	SNPER	2		0.349	0.975	0.744	0.689333	0.25847		1.213	1.208	1.091	1.17067	0.0563698		1.348	1.422	1.28	1.35	0.0579885		1.537	1.522	1.506	1.52167	0.0126579		1.82	1.73	1.97	1.84	0.0989949		ssDNA bound Csy	107	111	SNPER	2		0.95	0.944		0.947	0.003		1.206	1.099
Unbound Csy	125	139	EEARKRIPDTVARAL	4		2.365		3.075	2.72	0.355		4.083		4.091	4.087	0.004			5.447	5.427	5.437	0.01		6.263	6.185	6.048	6.16533	0.0888682		6.564	5.698	6.267	6.17633	0.359309		ssDNA bound Csy	158	166	FIRHGPLQV	2			2.55		2.55	0		2.62	2.31
Unbound Csy	130	139	RIPDTVARAL	3		1.986	2.294	2.168	2.14933	0.126431		2.334	2.262	2.303	2.29967	0.0294882		4.122	3.759	4.419	4.1	0.269893		5.278	5.067	5.333	5.226	0.11465		6.387	6.044		6.2155	0.1715		ssDNA bound Csy	160	173	RHGPLQVTAEEGGF	3			3.48	3.44	3.46	0.02		3.551	4.051
Unbound Csy	137	146	RALDLPFVTL	2		0.481	0.648	0.442	0.523667	0.089347		1.431	1.355	1.469	1.41833	0.0473943		2.647	2.666	2.634	2.649	0.0131403		2.654	2.7	2.678	2.67733	0.0187853		2.854	2.631	2.632	2.70567	0.104888		ssDNA bound Csy	167	177	TAEEGGFTCYG	2		5.317	5.674		5.4955	0.1785			5.62
Unbound Csy	158	166	FIRHGPLQV	2		2.01			2.01	0		2.36		2.52	2.44	0.08		3.14	2.99	3.25	3.12667	0.106562		3.69	3.65	3.63	3.65667	0.0249444		3.647	3.53	3.72	3.63233	0.0782574		ssDNA bound Csy	174	187	TCYGLSKGGFVPWF	2		1.4	1.14	1.78	1.44	0.262805		1.406	1.416
Unbound Csy	160	173	RHGPLQVTAEEGGF	3				2.71	2.71	0		3.548	4.1	3.555	3.73433	0.258581		4.271	3.688	3.752	3.90367	0.261055		4.318	4.109	4.201	4.20933	0.0855271		6.25	5.435	5.18	5.62167	0.456332		ssDNA bound Csy	177	187	GLSKGGFVPWF	2		1.01	1.102	1.672	1.26133	0.292804		1.523	1.311
Unbound Csy	167	170	TAEE	1		0.15	0.39	0.79	0.443333	0.263987		0.45	0.69	0.66	0.6	0.106771		0.34	0.85	0.89	0.693333	0.250377		0.6	0.42	0.99	0.67	0.237908		1.19	0.82	0.95	0.986667	0.153261
Unbound Csy	167	177	TAEEGGFTCYG	2			5.366	5.856	5.611	0.245		6.44	6.18	6.02	6.21333	0.173077		6.02	6.67	6.04	6.24333	0.301809		6.18	6.35	6.26	6.26333	0.0694422		6.07	6.82	6.05	6.31333	0.35836
Unbound Csy	174	187	TCYGLSKGGFVPWF	2		0.985	1.232	1.055	1.09067	0.103943		1.546	1.576	1.482	1.53467	0.0392032		2.055	1.962	2.092	2.03633	0.054689		2.72	2.603	2.67	2.66433	0.0479328		3.546	3.202	3.289	3.34567	0.146042
Unbound Csy	174	187	TCYGLSKGGFVPWF	3		1.354		1.754	1.554	0.2		1.881	2.058	1.881	1.94	0.0834386		2.479	2.477	2.3	2.41867	0.083914		2.79	3.131	2.946	2.95567	0.13938		3.898	3.12	3.424	3.48067	0.320135
Unbound Csy	177	187	GLSKGGFVPWF	2		1.087		1.55	1.3185	0.2315		1.447	1.717	1.502	1.55533	0.1165		1.88	2.073	2.016	1.98967	0.0809623		2.102	2.284	2.12	2.16867	0.0818834		2.643	2.443	2.49	2.52533	0.0853867
Cas5f
						15 seconds						180 seconds						1800 seconds						10800 seconds						108000 seconds												15 seconds						180 seconds
State	Start	End	Sequence	Charge		#D	#D	#D	average	st dev		#D	#D	#D	average	st dev		#D	#D	#D	average	st dev		#D	#D	#D	average	st dev		#D	#D	#D	average	st dev		State	Start	End	Sequence	Charge		#D	#D	#D	average	st dev		#D	#D
Unbound Csy	2	17	SVTDPEALLLLPRLSI	3		2.253	2.08	2.256	2.19633	0.0822692		2.141	2.147	2.176	2.15467	0.0152825		2.722	2.746	2.335	2.601	0.188345		3.268	3.241	3.418	3.309	0.0778588		4.004	3.607	3.674	3.76167	0.173525		ssDNA bound Csy	19	22	NANA	1			0.28		0.28	0		0.79	0.93
Unbound Csy	19	22	NANA	1		0.44			0.44	0		0.98	0.89	1.02	0.963333	0.054365		1.49	1.47	1.53	1.49667	0.0249444		1.566	1.46	1.49	1.50533	0.0446119		1.68	1.58	1.428	1.56267	0.103606		ssDNA bound Csy	23	37	ISSPLTWGFPSPGAF	2		0.603	0.241	0.4	0.414667	0.148149		0.59	0.56
Unbound Csy	23	37	ISSPLTWGFPSPGAF	2		0.2	0.45	0.458	0.369333	0.119781		0.42	0.33	0.436	0.395333	0.0466571		0.406	0.448	0.391	0.415	0.0241247		0.52	0.53	0.48	0.51	0.0216025		0.69	0.38	0.63	0.566667	0.134247		ssDNA bound Csy	38	52	TGFVHALQRRVGISL	2		5.227	5.183	4.98	5.13	0.107576		5.381	5.564
Unbound Csy	38	52	TGFVHALQRRVGISL	2		5.249	5.279	5.259	5.26233	0.0124722		5.956	6.04	5.898	5.96467	0.0582943		6.582	6.355	6.465	6.46733	0.092687		7.866	7.108	7.187	7.387	0.340236		7.999	7.481	7.673	7.71767	0.213818		ssDNA bound Csy	84	95	TRNPLNRDGSTA	2		1.032	0.418	0.74	0.73	0.250764		0.909	0.866
Unbound Csy	84	95	TRNPLNRDGSTA	2		0.771	0.89	0.737	0.799333	0.0655964		0.973	0.93	0.981	0.961333	0.0223954		1.991	1.773	1.849	1.871	0.0903475		3.015	3.067	2.981	3.021	0.0353648		4.782	4.442	4.442	4.55533	0.160278		ssDNA bound Csy	97	105	IVEEGRAHL	2		0.51	0.379	0.72	0.536333	0.140452		0.527	0.699
Unbound Csy	97	105	IVEEGRAHL	2		0.76	0.76	0.67	0.73	0.0424264		0.704	0.715	0.776	0.731667	0.0316684		1.075	1.005	1.059	1.04633	0.0299481		1.348	1.19	1.149	1.229	0.0857943		2	1.833	1.81	1.881	0.084668		ssDNA bound Csy	97	105	IVEEGRAHL	3		0.43	0.425	0.51	0.455	0.0389444		0.486	0.492
Unbound Csy	97	105	IVEEGRAHL	3		0.301	0.58	0.721	0.534	0.174522		0.794	0.677	0.774	0.748333	0.0510969		1.139	1.121	1.016	1.092	0.0542402		1.334	1.236	1.278	1.28267	0.0401442		2.102	1.941	1.908	1.98367	0.0847519		ssDNA bound Csy	103	108	AHLEVS	2		0.117	0.115	0.281	0.171	0.077786		0.413	0.186
Unbound Csy	103	108	AHLEVS	2		0.317	0.874	0.217	0.469333	0.28904		1.143	1.001	1.051	1.065	0.0588104		1.926	1.878	1.935	1.913	0.02502		2.344	2.275	2.36	2.32633	0.0368812		2.409	2.243	2.302	2.318	0.0687071		ssDNA bound Csy	111	120	LGVHGDGLDD	2			2.02		2.02	0		1.79	1.92
Unbound Csy	111	120	LGVHGDGLDD	2		1.74	1.91	2.087	1.91233	0.141672		2.257	1.97	2.28	2.169	0.141027		2.249	2.235	2.334	2.27267	0.0437442		2.343	2.264	2.403	2.33667	0.0569229		2.91	2.695	2.779	2.79467	0.0884697		ssDNA bound Csy	111	125	LGVHGDGLDDHPAQE	5		0.43	0.29	0.19	0.303333	0.0984322		0.286	0.417
Unbound Csy	111	125	LGVHGDGLDDHPAQE	5		0.3	0.36	0.274	0.311333	0.0360123		0.33	0.3	0.379	0.336333	0.0325611		0.255	0.39	0.299	0.314667	0.0562159		0.323	0.353	0.311	0.329	0.0176635		0.5	0.56	0.5	0.52	0.0282843		ssDNA bound Csy	112	127	GVHGDGLDDHPAQEIA	4		1.54	1.19		1.365	0.175		1.43	1.339
Unbound Csy	112	127	GVHGDGLDDHPAQEIA	4		1.366		1.204	1.285	0.081		1.222	1.43	1.208	1.28667	0.101513		1.22	1.25	1.249	1.23967	0.0139124		1.229	1.25	1.23	1.23633	0.00967241		1.328	1.771	1.291	1.46333	0.218077		ssDNA bound Csy	112	127	GVHGDGLDDHPAQEIA	5		1.38	1.443		1.4115	0.0315		1.355	1.451
Unbound Csy	112	127	GVHGDGLDDHPAQEIA	5		1.084			1.084	0		1.421		1.303	1.362	0.059		1.148	1.355	1.46	1.321	0.129623		1.349	1.56	1.37	1.42633	0.0949046		1.64	1.402	1.418	1.48667	0.10862		ssDNA bound Csy	117	135	GLDDHPAQEIARQVQEQAG	2		6.527	6.173	6	6.23333	0.219336		7.612	8.029
Unbound Csy	117	135	GLDDHPAQEIARQVQEQAG	2		5.638	5.222	6.177	5.679	0.390954		8.58	8.575	8.24	8.465	0.159112		9.595	9.395	9.591	9.527	0.0933524		10.141	9.923	10.184	10.0827	0.114258		10.634	10.069	10.075	10.2593	0.264941		ssDNA bound Csy	117	135	GLDDHPAQEIARQVQEQAG	3		6.563	6.352	5.938	6.28433	0.259603		8.211	7.961
Unbound Csy	117	135	GLDDHPAQEIARQVQEQAG	3		5.125	4.891	5.978	5.33133	0.467135		8.399	8.051	8.439	8.29633	0.174244		9.827	9.554	9.71	9.697	0.11183		10.253	9.929	10.179	10.1203	0.138625		10.547	9.805	9.906	10.086	0.328574		ssDNA bound Csy	163	177	GGSDEQRRKNQRRLT	4		1.89	1.475	1.386	1.58367	0.219637		1.874	2.042
Unbound Csy	163	177	GGSDEQRRKNQRRLT	4		1.587	2.055	1.537	1.72633	0.233297		1.885	2.154	1.937	1.992	0.116502		2.75	2.5	2.555	2.60167	0.107264		3.199	2.79	3.172	3.05367	0.186766		3.71	3.628	3.815	3.71767	0.0765347		ssDNA bound Csy	200	210	LRTTLPEATTL	1			3.176		3.176	0		4.384	4.851
Unbound Csy	200	210	LRTTLPEATTL	1		3.79		4.54	4.165	0.375		5.548	5.67	4.895	5.371	0.340248		5.575	5.326	5.395	5.432	0.104967		6.021	5.693	5.663	5.79233	0.162155		6.565	6.027	6.239	6.277	0.221275		ssDNA bound Csy	209	227	TLDALLDLCRINFEPPATS	2		1.29	1.58	2.06	1.64333	0.317525		2.27	2.04
Unbound Csy	209	227	TLDALLDLCRINFEPPATS	2		1.06	1.77	1.55	1.46	0.29676		2.31	2.31	2.17	2.26333	0.0659966		2.71	2.85	2.68	2.74667	0.074087		2.93	3.21	3.23	3.12333	0.136951		4.19	4.08	4.29	4.18667	0.0857645		ssDNA bound Csy	226	242	TSSEEEASPPDAAWQVR	3		2.003	1.291	1.8	1.698	0.299487		1.61	1.864
Unbound Csy	226	242	TSSEEEASPPDAAWQVR	3		1.018	1.559	1.665	1.414	0.283338		1.67	1.79	1.57	1.67667	0.0899383				2.01	2.01	0		2.09	2.11	2.03	2.07667	0.0339935		3.765	3.383	4.328	3.82533	0.388146		ssDNA bound Csy	228	238	SEEEASPPDAA	3		1.03	1.51		1.27	0.24		1.73	1.46
Unbound Csy	228	238	SEEEASPPDAA	3		1.478	0.88	1.24	1.19933	0.24582		1.457	1.55	1.61	1.539	0.0629444		1.59	1.536	1.61	1.57867	0.0312552		1.83	1.84	1.9	1.85667	0.0309121		2.192	2.34	2.18	2.23733	0.0727614		ssDNA bound Csy	228	241	SEEEASPPDAAWQV	2		4.48	3.645	3.42	3.84833	0.456003		3.902	5.205
Unbound Csy	228	241	SEEEASPPDAAWQV	2		3.92		4.604	4.262	0.342		4.54	4.639	4.585	4.588	0.0404722		5.432	5.224	5.432	5.36267	0.0980521		6.082	6.349	6.464	6.29833	0.160013		7.788	7.423	7.405	7.53867	0.176458		ssDNA bound Csy	229	237	EEEASPPDA	1		2.954	2.905	2.84	2.89967	0.0466928		3.086	3.174
Unbound Csy	229	237	EEEASPPDA	1		4.19		4.084	4.137	0.053		4.46	4.315	4.46	4.41167	0.0683537		4.618	4.416	4.473	4.50233	0.0850346		4.46	4.42	4.475	4.45167	0.023214		4.48	4.43	4.35	4.42	0.0535413		ssDNA bound Csy	284	298	FGLGEWLSPHRVAAL	3		2.281	2.645	2.773	2.56633	0.208418		2.807	3.027
Unbound Csy	258	267	LSPLYLPGEV	2		1.948		1.61	1.779	0.169		3.237	3.159	3.052	3.14933	0.0758346		3.758	3.67	4.09	3.83933	0.180852		4.043	4.05	4.131	4.07467	0.0399361		4.54	4.215	4.232	4.329	0.149361		ssDNA bound Csy	304	310	YHHAEPD	2		0.22	0.11	0.23	0.186667	0.054365		0.267	0.269
Unbound Csy	284	298	FGLGEWLSPHRVAAL	3		2.587	1.878	2.26	2.24167	0.289738		3.252	2.86	3.207	3.10633	0.17515		3.709	3.656	3.744	3.703	0.0361755		3.984	3.771	4.14	3.965	0.151242		4.349	4.24	3.9	4.163	0.191219		ssDNA bound Csy	305	316	HHAEPDKGLYRW	2		1.79	0.9	1.32	1.33667	0.363532		1.87	1.659
Unbound Csy	304	310	YHHAEPD	2		0.29	0.46	0.352	0.367333	0.070244		0.319	0.325	0.409	0.351	0.0410853		0.787	0.731	0.815	0.777667	0.0349221		1.336	1.287	1.356	1.32633	0.0289866		2.552	2.199	2.089	2.28	0.197506
Unbound Csy	305	316	HHAEPDKGLYRW	2		1.209	1.281	1.051	1.18033	0.0960602		1.351	1.19	1.436	1.32567	0.102014		1.409	1.407	1.437	1.41767	0.0136951		1.58	1.555	1.568	1.56767	0.0102089		2.038	1.891	1.87	1.933	0.0747395
[truncated: 48 more columns]
